# Supplementary material for: A user-friendly tool for cloud-based whole slide image segmentation with examples from renal histopathology
Source: Commun Med (Lond). 2022 Aug 19;2:105. doi: 10.1038/s43856-022-00138-z (PMC9391340; doi:10.1038/s43856-022-00138-z)
Supplement: Supplementary file 2 — Supplemental Data 1 [file 43856_2022_138_MOESM2_ESM.xlsx]

## Sheet: Fig 2a
Data used to produce the glomeruli segmentation performance plot in Fig. 2a. MCC indicates the Matthews correlation coefficient value per slide and Source indicates which dataset the slide belongs to.
MCC	Source
0.938606	GlomTestSet 1
Nan	GlomTestSet 1
0.988335	GlomTestSet 1
0.940092	GlomTestSet 1
0.999818	GlomTestSet 1
0.978596	GlomTestSet 1
0.843675	GlomTestSet 1
0.962933	GlomTestSet 1
0.988898	GlomTestSet 1
0.99872	GlomTestSet 1
0.964736	GlomTestSet 1
0.958251	GlomTestSet 1
0.978228	GlomTestSet 1
0.891528	GlomTestSet 1
0.975456	GlomTestSet 1
0.990514	GlomTestSet 1
0.970449	GlomTestSet 1
0.978244	GlomTestSet 1
0.99904	GlomTestSet 1
0.800859	GlomTestSet 1
0.997752	GlomTestSet 1
0.946832	GlomTestSet 1
0.99003	GlomTestSet 1
0.994728	GlomTestSet 1
0.995006	GlomTestSet 1
0.973938	GlomTestSet 1
0.983358	GlomTestSet 1
0.976663	GlomTestSet 1
0.981613	GlomTestSet 1
0.992013	GlomTestSet 1
0.931558	GlomTestSet 1
0.939072	GlomTestSet 1
0.989441	GlomTestSet 1
0.858837	GlomTestSet 1
Nan	GlomTestSet 1
0.912777	GlomTestSet 1
0.997582	GlomTestSet 1
0.997246	GlomTestSet 1
0.917542	GlomTestSet 1
0.98412	GlomTestSet 1
0.991814	GlomTestSet 1
0.960738	GlomTestSet 1
0.988034	GlomTestSet 1
0.947699	GlomTestSet 1
0.915318	GlomTestSet 1
0.987552	GlomTestSet 1
0.982723	GlomTestSet 1
1	GlomTestSet 1
0.974901	GlomTestSet 1
1	GlomTestSet 1
0.991954	GlomTestSet 1
0.977707	GlomTestSet 1
0.982117	GlomTestSet 1
0.988336	GlomTestSet 1
1	GlomTestSet 1
0.989286	GlomTestSet 1
1	GlomTestSet 1
0.950477	GlomTestSet 1
0.949465	GlomTestSet 1
0.987773	GlomTestSet 1
0.996896	GlomTestSet 1
0.991606	GlomTestSet 1
0.914938	GlomTestSet 1
0.897355	GlomTestSet 1
0.990716	GlomTestSet 1
0.952584	GlomTestSet 1
0.972177	GlomTestSet 1
0.99525	GlomTestSet 1
0.932287	GlomTestSet 1
0.994187	GlomTestSet 1
0.986374	GlomTestSet 1
0.957552	GlomTestSet 1
1	GlomTestSet 1
0.729305	GlomTestSet 1
0.930279	GlomTestSet 1
0.947186	GlomTestSet 1
0.994817	GlomTestSet 1
0.980153	GlomTestSet 1
0.968829	GlomTestSet 1
0.969923	GlomTestSet 1
0.98798	GlomTestSet 1
1	GlomTestSet 1
0.997754	GlomTestSet 1
0.996037	GlomTestSet 1
0.99902	GlomTestSet 1
0.999966	GlomTestSet 1
0.82526	GlomTestSet 1
0.980017	GlomTestSet 1
0.92429	GlomTestSet 1
0.86691	GlomTestSet 1
0.971809	GlomTestSet 1
0.992548	GlomTestSet 1
0.992705	GlomTestSet 1
0.960765	GlomTestSet 1
0.962287	GlomTestSet 1
0.994742	GlomTestSet 1
0.985369	GlomTestSet 1
0.978704	GlomTestSet 1
0.814066	GlomTestSet 1
0.992874	GlomTestSet 1
0.827005	GlomTestSet 2
0.410548	GlomTestSet 2
0.915213	GlomTestSet 2
0.646659	GlomTestSet 2
0.86401	GlomTestSet 2
0.855444	GlomTestSet 2
0.925508	GlomTestSet 2
0.734577	GlomTestSet 2
0.831547	GlomTestSet 2
0.936886	GlomTestSet 2
0.917628	GlomTestSet 2
0.271863	GlomTestSet 2
0.850236	GlomTestSet 2
0.897054	GlomTestSet 2
0.832795	GlomTestSet 2
0.886232	GlomTestSet 2
0.784802	GlomTestSet 2
0.902492	GlomTestSet 2
0.793084	GlomTestSet 2
0.818475	GlomTestSet 2
0.849669	GlomTestSet 2
0.742333	GlomTestSet 2
0.940622	GlomTestSet 2
0.465765	GlomTestSet 2
0.90772	GlomTestSet 2
0.863563	GlomTestSet 2
0.858644	GlomTestSet 2
0.873985	GlomTestSet 2
0.873276	GlomTestSet 2
0.79701	GlomTestSet 2
0.882622	GlomTestSet 2
0.925334	GlomTestSet 2
0.904313	GlomTestSet 2
0.40201	GlomTestSet 2
0.893707	GlomTestSet 2
0.817007	GlomTestSet 2
0.810016	GlomTestSet 2
0.879659	GlomTestSet 2
0.457057	GlomTestSet 2
0.809589	GlomTestSet 2
0.698494	GlomTestSet 2
0.780125	GlomTestSet 2
0.854277	GlomTestSet 2
0.834178	GlomTestSet 2
0.682848	GlomTestSet 2
0.559294	GlomTestSet 2
0.360859	GlomTestSet 2
0.483085	GlomTestSet 2
0.852702	GlomTestSet 2
-0.000108122	GlomTestSet 2
0.772843	GlomTestSet 2
0.768774	GlomTestSet 2
0.831162	GlomTestSet 2
0.939958	GlomTestSet 2
0.44174	GlomTestSet 2
0.853385	GlomTestSet 2
0.530523	GlomTestSet 2
0.827798	GlomTestSet 2
0.874822	GlomTestSet 3
0.897436	GlomTestSet 3
0.909379	GlomTestSet 3
0.931727	GlomTestSet 3
0.924306	GlomTestSet 3
0.922061	GlomTestSet 3
0.933729	GlomTestSet 3
0.637094	GlomTestSet 3
0.90667	GlomTestSet 3
0.94407	GlomTestSet 3
0.938201	GlomTestSet 3
0.926851	GlomTestSet 3
0.868906	GlomTestSet 3
0.809843	GlomTestSet 3
0.934413	GlomTestSet 3
0.92241	GlomTestSet 3
0.680144	GlomTestSet 3

## Sheet: Fig 2b
Raw data from Fig. 2b. Image Pixels is the total number of pixels in the whole slide image (WSI). Time indicates the time for inference on the slide. Tissue pixels is the number of pixels in the tissue region.
Image pixels	Time (min)	Tissue pixels
417710952	2.91771	7.7
36377200	0.530134	6.6
48000000	0.490216	6.3
74728932	0.643111	6.8
140000000	0.523753	6.1
182175123	0.784512	6.8
148394112	0.832915	6.9
56134260	0.745707	6.8
437254506	1.51077	6.8
123324828	1.20616	6.7
89360920	0.855874	6.6
407500812	1.01201	6.6
222080000	0.99229	6.7
88000000	1.02456	6.4
597529235	1.12406	6.7
478563344	1.37962	6.9
13828064	0.619939	6.4
527200910	1.53322	6.8
130944000	1.13127	6.8
486450076	1.53889	6.9
408476720	1.40813	6.9
113634000	0.983037	6.7
129620000	1.06088	6.7
576568300	1.68035	6.9
829842000	0.987916	6.5
229914432	1.67635	6.7
27566752	0.659006	6.5
643202273	1.57874	6.8
373169088	1.40325	6.8
99102880	0.708734	6.5
697884000	2.10326	7
546602992	1.87674	6.8
1099004150	1.80889	6.8
288000000	1.28037	6.7
281824000	1.55344	6.8
1990989500	1.8891	6.6
444174990	2.06412	7
412095530	1.53784	6.8
628236896	2.16151	7
175254128	0.894616	6.6
977880320	2.32158	6.9
543648105	2.15408	7
153516000	1.19814	6.7
229463255	1.86034	7.3
116851760	0.781687	6.5
689406960	1.79134	6.8
961529088	2.43539	6.9
617183232	2.17733	7
796552176	1.99145	7
264458610	2.19798	7.4
285488160	1.61686	6.9
704652138	2.39878	7
423615588	1.74827	6.9
1355374250	2.00159	6.6
664362360	2.0382	6.9
557882564	2.18247	7
799993257	2.19607	6.8
101394304	0.949566	6.5
213534609	1.93871	7.4
856832438	2.60119	7.1
533546000	2.06415	6.9
1058700036	2.11035	6.8
245344960	2.10094	7.4
255550347	2.13101	7.3
382281504	1.69409	6.7
476716040	2.19463	7
291061368	2.4479	7.4
233421946	2.08051	7.4
140363392	1.04599	6.5
221908302	1.82061	6.9
213518962	1.94222	7.4
2518688000	2.37168	6.7
356070868	2.1011	7
344197152	1.74025	6.9
196271760	1.90481	7.3
656796534	2.06564	6.9
141579800	0.91799	6.5
185695817	1.81816	7.4
750496000	2.3489	6.9
286563654	2.48329	7.4
992000000	1.72379	6.6
797228726	2.10675	7
229431961	2.2306	7.4
286615953	2.47543	7.4
273332007	2.3515	7.4
704334208	2.73324	7.1
725939148	2.39565	7
691196000	2.22427	6.9
229431961	2.24941	7.4
727115504	2.24168	7
225457623	2.18742	7.4
251174664	2.22053	7.3
134988040	1.09981	6.5
225457623	2.31718	7.4
1153932000	2.22677	6.7
1997458281	3.04114	6.9
217493300	2.08571	7.4
221514579	2.11659	7.3
223189120	1.27085	6.5
864774464	2.34851	7
251174664	2.29278	7.3
429156000	2.13259	6.9
245360607	2.22169	7.3
646885704	2.32565	6.9
992000000	1.66368	6.6
270098720	1.16098	6.6
1083611892	3.28835	7.1
3131053068	2.92603	6.7
304239568	2.27418	7
387920424	1.99848	6.9
457546733	2.97512	7.2
199792454	2.13871	7.3
1344000000	1.91626	6.6
225488917	2.15753	7.3
240072000	1.21338	6.7
589485168	2.77037	7
255585213	2.51047	7.3
1456000000	1.89644	6.6
162516160	1.51746	6.7
255585213	2.6049	7.4
229478902	2.2832	7.3
261257959	2.62766	7.4
291043935	2.77436	7.4
255585213	2.61139	7.4
276578160	1.19766	6.6
255585213	2.62952	7.4
2737838724	2.73502	6.6
268904025	2.51615	7.3
242301267	2.49602	7.4
229447608	2.52651	7.4
1497606784	3.20035	6.9
192751066	2.23542	7.4
259995762	2.84967	7.4
233437593	2.62484	7.4
746260050	2.39529	7
192737205	2.15863	7.4
196271760	2.38586	7.3
209544624	2.35922	7.4
242301267	2.56153	7.4
237396284	2.60263	7.4
765377456	3.34864	7.2
260048061	2.78766	7.4
242318700	2.52226	7.3
237443225	2.4112	7.3
1072705326	3.6211	7.1
756000000	1.92505	6.7
752000000	2.37619	6.6
1416000000	1.96218	6.5
260048061	2.75679	7.4
1434438000	1.61456	6.3
330566800	3.13202	7.4
229463255	2.3937	7.3
206833842	2.33086	7.3
277759989	2.6946	7.4
231506422	2.6225	7.4
264406311	2.80503	7.4
315883484	3.07031	7.4
255567780	2.76887	7.4
253356224	2.64021	7.4
1478104896	3.21521	7
1016511625	3.61164	7.1
304327881	2.9522	7.4
189312816	1.72386	6.7
1566367694	2.48009	6.9
624553314	1.89189	6.9
225473270	1.80092	7.4
120000000	1.11794	6.7
304310448	2.21315	7.5
190310016	0.963271	6.7
483806400	1.00321	6.6
286581087	2.14244	7.4
237411931	1.81192	7.4
453369150	2.24763	7
251157231	1.94037	7.3
264458610	2.0458	7.4
205570286	1.80149	7.4
246729249	2.01275	7.4
237396284	1.96122	7.4
3491532000	1.81012	6.4
1238300000	2.8791	7.1
2112422832	3.18757	7
242318700	1.97705	7.3
262944448	1.21875	6.7
264406311	2.1503	7.4
1920000000	1.65187	6.5
304345314	2.33642	7.4
277742556	2.20537	7.4
229431961	1.95344	7.4
3800738285	4.01287	7
225457623	2.03062	7.4
246729249	2.18673	7.4
260013195	2.25458	7.4
1372000000	1.74146	6.6
264458610	2.20192	7.3
3000000000	1.57055	6.5
225488917	2.09701	7.4
255585213	2.26734	7.4
251174664	2.21166	7.3
524058864	1.24973	6.6
2307982000	2.81059	6.8
268886592	2.22241	7.4
264458610	2.27602	7.4
1340760576	2.76084	7
255602646	2.30041	7.4
246711816	2.32336	7.4
253309283	2.37691	7.4
1568565550	2.56532	6.9
241370622	2.21366	7.4
140336924	0.944323	6.4
233421946	2.14684	7.4
268904025	2.35536	7.4
1140000000	1.62608	6.4
304345314	2.49318	7.4
273279708	2.43829	7.4
246729249	2.38714	7.3
264423744	2.41623	7.4
251157231	2.34294	7.4
225457623	2.234	7.4
1965522000	2.34137	6.7
282170538	2.48965	7.4
255602646	2.40452	7.4
840000000	1.80432	6.8
1540000000	2.09962	6.7
251104932	2.43039	7.4
2010316000	1.96717	6.5
273332007	2.4312	7.4
237411931	2.25699	7.4
1848000000	2.12753	6.7
277759989	2.45621	7.4
2097173496	3.68875	7
277742556	2.4501	7.4
237396284	2.29869	7.4
273332007	2.5684	7.4
259995762	2.51584	7.4
264441177	2.47419	7.4
268869159	2.55065	7.4
241370622	2.33166	7.4
79580000	0.975838	6.7
273332007	2.42137	7.4
2320000000	2.87259	6.8
102250171	1.20436	7
277759989	2.51742	7.4
245360607	2.37397	7.4
903789964	3.22862	7.2
1063406601	2.37897	6.9
237427578	2.33733	7.4
242283834	2.35864	7.4
268869159	2.52929	7.4
580284000	3.20133	7.3
661908800	2.61284	7.1
264423744	2.54485	7.4
286615953	2.67264	7.4
282170538	2.70893	7.4
1224194328	3.58648	7.1
111829795	1.19336	6.7
255550347	2.5605	7.4
282205404	2.61047	7.4
229463255	2.38013	7.4
1443725125	3.58684	7.1
192193552	1.05886	6.7
400229925	1.44784	6.7
118295670	1.10795	6.7
291026502	2.78205	7.4
259995762	2.59203	7.4
251174664	2.55516	7.4
282170538	2.77444	7.4
268904025	2.61232	7.4
255585213	2.6048	7.4
433591088	1.88831	6.9
317594394	2.91619	7.4
291026502	2.80415	7.4
1832680000	2.68194	6.9
273332007	2.5654	7.4
260013195	2.61354	7.4
1083611892	3.48193	7.1
1736000000	1.8639	6.4
291026502	2.77636	7.4
268869159	2.65985	7.4
2508000000	2.34857	6.6
259995762	2.66928	7.4
330566800	3.04137	7.4
559304064	1.62641	6.6
264423744	2.69962	7.4
1111750896	3.70841	7.1
223788215	1.29679	6.6
633911014	3.63688	7.4
422483320	1.85163	6.9
3977777178	8.64274	7.3
2951542096	3.73272	6.9
235120000	1.29473	6.6
1012000000	3.29456	7
2363550000	2.83175	6.8
1593920000	3.05187	6.9
2436000000	3.36022	6.9
1112342000	3.41054	7
826685440	1.72069	6.7
718464000	2.52223	7
2128000000	3.16542	6.9
133960000	1.27146	6.7
120789862	1.49305	6.7
1344000000	3.2771	7
719711050	3.03855	7.2
310988870	1.98257	6.9
1175148436	3.58581	7.1
318260315	1.45192	6.7
672000000	2.33231	7
672518864	2.16932	6.9
835330560	1.8343	6.6
2047216260	4.0323	7.1
123313974	1.71361	7.1
2784000000	3.43722	6.8
673085424	2.26527	6.8
2352000000	3.40275	6.9
1043378670	2.9322	7.1
582673520	2.17575	6.7
1912584000	2.698	6.7
624179464	2.00707	6.7
4558380000	2.81115	6.6
1492907400	3.58632	7
136532079	1.65735	6.7
1008000000	4.49049	7.4
614046720	1.57925	6.6
640000000	2.51018	6.9
2896738488	3.91146	6.9
3941848040	2.88776	6.7
214836000	1.64085	6.8
727487072	1.53865	6.4
246900273	1.78842	6.9
216930651	1.94377	6.9
683304304	4.39221	7.4
1352000000	3.51809	7
340738890	3.11012	7.3
234442680	1.58544	6.8
576243184	1.31001	6.4
3808489430	4.61982	7
325698000	2.37033	6.7
3240900000	3.0113	6.7
3419100822	4.57895	7
471233760	2.01531	6.7
2232000000	2.11669	6.4
799050000	4.51352	7.4
320000000	1.54052	6.5
724225920	2.42287	6.9
498840000	1.57476	6.5
2202967830	4.41972	7.1
780444000	4.82624	7.5
787702608	2.54096	6.9
899100000	4.82351	7.4
2317982836	4.43169	7.1
477249760	2.3583	6.9
319733299	3.27497	7.4
832713408	2.29943	6.7
120000000	1.22816	6.3
379382473	1.90563	6.8
324000000	1.85936	6.6
324493647	1.81897	6.7
371310368	1.85736	6.9
379809540	3.46275	7.3
683090656	2.72018	6.8
305879842	2.34452	6.9
354300370	2.1812	6.9
936000000	5.43768	7.5
229152000	1.92933	6.8
275330000	1.74098	6.6
569640000	1.57426	6.2
448278096	2.09514	6.9
1574922852	2.86222	6.8
397358485	2.17532	6.9
401072610	2.19486	6.9
958594000	3.64602	7.1
388065428	1.91169	6.8
525328160	2.47884	6.9
447810000	3.33301	7.1
132000000	1.59999	6.7
414100135	2.51773	6.9
1125266944	2.51792	6.8
1452605308	8.37307	7.6
362016563	2.23368	7
353311200	3.52628	7.3
1075560000	5.76936	7.5
1735062448	3.99914	7
1947082641	3.48121	6.9
347112022	2.74894	7
534199136	2.10112	6.7
356549288	3.60712	7.4
310904835	2.2096	7
4204556901	6.53689	7.1
293198252	2.50727	7.1
512604000	2.13996	6.8
601322062	2.02163	6.4
1494912078	4.31321	7.1
256000000	2.12527	6.8
240401442	2.15092	6.9
2287326006	4.4447	6.9
650048000	2.1375	6.5
200000000	1.80132	6.6
522034006	2.56526	6.9
300624792	2.61118	6.9
4742784000	6.61047	7.1
397831729	2.74625	7
1151134017	3.82993	7.1
441968184	2.67964	6.9
282383100	2.15247	7
36000000	1.23244	6.1
1601590020	5.09057	7.1
757920000	1.99549	6.4
1017060000	6.47711	7.6
1209857748	3.99671	7.1
1094988032	2.876	6.7
286030415	2.57382	7.1
1126822816	5.30096	7.3
514785024	2.74083	6.8
270940544	2.19281	6.9
1750444542	4.99724	7.1
1490131080	5.3154	7.2
1252072272	3.93876	7.1
570063360	2.50234	6.8
538985744	3.52866	7.1
477680000	2.25361	6.8
508041338	2.92032	6.9
1281924000	4.01331	7.1
1503863595	5.80198	7.2
603223920	2.99395	6.9
660020000	3.04515	7
461758315	2.83305	6.9
252000000	2.00031	6.6
330257125	3.07072	6.9
608621600	3.7879	7.1
312472000	2.37672	6.8
1720473183	5.06639	7.1
325311383	3.03308	6.9
904332000	1.90322	6.2
5162931200	6.99254	7.1
4600000000	7.28618	7.1
336755270	3.1198	7
1121640003	5.0952	7.3
1170185175	5.8337	7.4
594539342	2.61474	6.9
645046560	3.42104	7
1471500756	5.14607	7.1
384991179	3.18343	6.9
417428864	3.38467	7.2
3341635375	10.0423	7.4
1126822816	5.58415	7.3
1728443292	6.73219	7.3
823358970	2.87098	6.9
1243152372	8.17058	7.6
536004000	4.27111	6.8
553247728	2.42328	6.9
643440259	2.47932	6.8
2037364544	5.21733	7.1
317720000	3.06623	6.9
874013300	1.93348	6.3
1954506090	5.18246	7.2
1031169655	5.37994	7.3
1328469872	8.67671	7.6
663725030	2.78007	6.9
735576278	3.00014	6.9
1206283800	8.3879	7.6
432000000	2.20874	6.6
298002925	3.08324	6.9
1128538158	5.12542	7.3
684820632	3.11918	6.9
1337040000	6.07105	7.3
2121900000	5.52228	7.1
923589513	2.76022	6.7
510604657	3.28831	7
1393540082	6.09622	7.3
2025110345	6.17575	7.2
934687488	3.49127	6.9
801316690	2.4145	6.5
1141932900	9.64186	7.6
495496564	2.92339	6.9
666581975	2.84327	6.8
568972728	3.20645	6.9
442866642	3.27702	6.8
1552044000	6.30572	7.2
1020096000	2.39601	6.4
493704000	2.74244	6.8
505536000	3.41321	6.9
1716269069	6.44225	7.3
616357423	3.78365	7.1
672100000	2.91536	6.9
2015842020	6.01646	7.2
466125479	3.41186	7
1671432000	5.90199	7.2
603208008	3.03235	6.9
822777184	3.22706	6.9
482236405	3.43547	7
658688160	4.36156	7.1
308000000	2.23	6.4
1026979770	5.79267	7.3
1141932900	10.126	7.6
457496000	3.75161	7.2
1480664496	9.87972	7.6
2340567185	4.6117	6.9
278530000	3.1019	7.1
769184000	3.39051	6.9
572064075	3.5786	6.9
1148800653	6.11448	7.1
2271447765	4.88631	7
1983780000	7.41511	7.2
872496353	3.49962	6.9
2028165629	8.14419	7.2
435034184	4.67219	7
1982287197	8.64796	7.3
1256617016	10.9483	7.7
633127806	4.15041	7
317400000	4.06911	7
1043864523	7.81951	7.4
643523166	3.76351	6.9
386148428	4.45983	6.9
474945221	4.11765	7.3
1454919730	6.95887	7.4
709590840	4.81525	7.1
605040000	3.4759	6.9
1064000000	3.38119	6.9
547923200	3.52481	6.9
1258273445	7.36796	7.4
1074690000	5.94535	7.3
2049674562	5.24026	7
2277964000	7.67488	7.3
556136855	3.72424	6.9
2725889413	8.04267	7
2486518892	6.6394	7
316738653	4.6292	7.2
1517264784	5.57637	6.8
491528125	4.28782	7
1403201677	8.01851	7.2
1359097368	10.6057	7.6
529491040	3.9025	6.8
2478981960	6.09139	7
1675008000	11.026	7.4
758019552	5.96365	7.1
1911008000	7.76597	7.3
1588970000	7.50691	7.4
772838400	5.20778	7
1267985880	7.65128	7.4
2032734429	8.31882	7.3
2281650000	5.6723	7
2277385188	6.08517	7
599412000	4.8942	7
2205240000	6.4497	7
1401405084	12.5245	7.7
1513732000	7.67925	7.3
1944344052	8.01821	7.3
1361340000	7.31214	7.4
2742080080	3.12904	7.1
1798897365	4.66738	7.4
814368775	1.56527	6.8
2650291765	3.1562	7
533500000	1.90753	7.2
1959423389	3.79509	7.3
1585440000	4.62755	7.4
796774000	1.69616	6.9
1438759149	3.94264	7.4
636376000	1.75166	6.8
1885696000	4.87164	7.3
487195406	2.06742	7.2
1213905774	6.06777	7.7
1400148000	4.16053	7.4
1860055932	4.09386	7.3
416472069	2.40859	7
555410000	2.44702	7
1824357366	4.62691	7.4
2820453328	3.15589	7
895635180	1.87826	7
830934144	2.25246	7.1
795665605	1.6162	6.9
1435549736	7.34173	7.7
1530816000	5.56215	7.4
814524630	1.39369	6.8
715264000	1.82274	7
1150518600	2.14709	7
1305628704	7.03031	7.7
576000000	2.03351	7.2
1648764000	4.38977	7.4
2054790000	4.81466	7.3
1864500825	5.29373	7.3
1554964599	4.59451	7.4
842794501	1.95966	6.8
1221897712	6.22947	7.6
1482996350	5.01021	7.4
4925699617	5.11685	7.1
1885822225	2.76365	6.9
4779036603	5.5434	7.1
2795607520	4.95147	7.3
2386355840	4.19848	7.2
2928887579	4.9607	7.1
2405925280	3.27131	6.9
4497707676	7.30556	7.2
2614204896	2.9747	7
4697663040	6.34972	7.1
3567765339	7.47911	7.4
1186622000	3.5302	6.9
3720140430	6.86439	7.4
3362230842	6.0577	7.2
702730224	2.63875	7.2
4396079550	8.21296	7.3
3636467646	4.63281	6.9
5954612286	20.708	7.8
944574344	2.33624	6.9
1075925328	2.29246	6.9
2234366000	4.57377	7
6669285942	7.30838	7.1
1668864680	2.33905	6.7
3710904510	11.3285	7.6
1990750000	3.12226	7
5384281760	7.68384	7.1
4920119424	7.15197	7.3
4002452208	6.64673	7.3
1747336704	4.89685	7.3
3944790000	5.56523	7.1
5746477632	15.294	7.6
1892155523	3.08507	7
5934841376	8.53545	7.2
509938996	2.70859	6.9
5478950651	6.87893	7.1
4386730950	7.70402	7.3
3303301926	6.77542	7.1
5032595180	5.61085	7.1
1336052844	9.14544	7.3
1288856548	2.94212	7.1
3920504432	6.31153	7.2
1871824758	7.17177	7.3
3035875266	6.98712	7.4
2821067240	8.80038	7.4
7404550821	7.7594	7.2
3257156639	4.33911	7
4519805095	6.32027	7.1
794946290	3.12139	7.1
4343120352	11.1994	7.5
2008520800	3.99784	7.1
10761403188	42.7809	7.9
1043369800	3.03492	7
2930300425	10.4326	7.6
4461136982	6.05402	7.1
3562365366	8.16171	7.4
3588571866	31.4094	8
2652314160	8.5149	7.5
2338134110	3.15523	6.8
2667191141	9.82836	7.6
1697386446	3.14822	7.1
3840358729	14.1457	7.2
5272121749	11.0388	7.3
6924698277	11.2731	7.3
1475200965	5.8713	7.5
3900998925	7.49786	7.3
4201747797	4.99934	7
5999198400	12.1035	7.4
835254000	2.0597	6.8
1972000000	8.05219	7.4
1246003089	2.91628	7
2040000000	5.11481	7.2
998810176	6.37311	7
2852555475	8.86769	7.5
6111430378	11.3186	7.3
2233433475	5.81517	7.3
2386279761	4.69618	7
3304239950	5.89845	7.2
3881118663	7.76327	7.3
484000000	2.01685	6.7
2052048909	6.59413	7.3
5501592382	13.1593	7.4
4560258769	6.95397	7.1
2040332616	4.23497	7.1
2617448791	3.86188	6.9
3080000000	5.62904	7.1
2940092387	4.25623	6.9
4936334338	8.64529	7.2
3326133426	5.61987	7.2
3333907584	8.28087	7.4
4896842688	22.4756	7.8
845320700	3.20872	7
9073389960	14.0194	7.4
3227934906	5.78495	7.1
3508372943	5.62573	7.1
3740758198	5.23982	7
6421324000	10.4105	7.3
3222181435	6.17822	7.2
561693600	3.02677	7.1
2445054280	6.01063	7.2
1438739590	2.63706	6.7
1616502600	9.57564	7.7
2750779989	6.47298	7.3
3057723765	11.8348	7.6
5507298543	6.63733	7.1
5453781827	6.7548	7.1
4803812450	7.11129	7.1
5751034425	10.9206	7.3
2422826958	3.44339	6.9
1127224000	2.76265	7
1606187700	6.14172	7.3
4648254000	11.4008	7.5
1998976000	6.05534	7.4
3044804350	4.09092	6.8
4868128197	5.9768	7
4465243964	6.48636	7.1
3783950000	6.93925	7.2
6034481522	7.14935	7.1
1631516040	7.40014	7.4
4281095481	7.37878	7.3
1450511851	5.35202	7.1
3590684733	6.38106	7.1
4193802000	8.8469	7.4
4962034187	9.01554	7.2
4832735501	10.6181	7.4
1869487008	5.39944	7.3
1114894000	2.25287	6.8
8188609569	7.79812	7.1
3261846000	8.02464	7.3
3241876000	5.46818	7.1
1109470344	4.32065	7.2
2625860947	4.80478	7
1136848919	2.34168	6.8
2010270691	7.10245	7.4
2212946725	4.6173	7.1
3893297500	7.22639	7.2
3268098421	8.12556	7.2
4686735141	6.58281	7.1
7751576344	14.625	7.4
4471513080	6.83608	7.2
4074675182	16.2137	7.7
3545582501	7.1967	7.3
5315150844	7.28607	7.2
2365926745	9.06595	7.5
4704365952	12.6358	7.4
2707800000	3.83846	7.1
1693725840	4.24291	7.3
3949859840	4.24941	7
2771581316	7.9525	7.6
480000000	0.9666	6.4
3149922000	4.81671	7
3173375545	5.4854	7.3
5761038712	8.75144	7.3
2812720871	5.88415	7.3
4790096304	5.0283	7.1
5713933646	5.80642	7
1631400000	3.25569	6.9
1703355705	4.1085	7.2
4458449660	5.46245	7.2
783090000	2.11819	7
2858540425	4.22276	7.1
2049704767	6.32151	7.3
3376314326	4.72275	7.1
8134786814	9.18127	7.2
6390359327	9.55654	7.2
2143175903	3.72409	7
2585752000	3.1897	7
2156110000	3.11612	7
4347706080	4.89243	7
2647028366	2.96603	6.7
4225168870	3.98226	6.9
3318507737	5.17273	7
2783763573	5.03339	7
1170075214	1.92619	6.7
3361193889	6.17693	7.1
4936881584	5.92954	7.2
2003911623	7.02387	7.4
1092661685	2.63899	7
4023623934	9.85197	7.4
2229904314	14.3393	7.7
3655679745	4.5136	6.9
1051544524	2.30463	6.9
4237896000	5.27911	7.1
2995935498	4.42085	7.1
5298165505	5.68318	7
3833500155	9.59804	7.5
7105875770	7.46178	7.1
1623353427	3.69917	7
1809864000	4.09277	7.1
869422592	3.97642	7.2
1174955198	2.15455	6.9
1777160000	2.13808	6.5
1646424000	2.80501	7
3271363798	5.32532	7.2
729492000	2.51918	6.9
5586968955	6.51122	7
5811186912	11.503	7.3
4103084023	4.72395	7
1424533067	2.25202	6.9
2665100284	14.4376	7.3
2744208000	3.32241	6.8
3029068075	13.7216	7.7
1990391665	5.77789	7.3
708939048	3.10538	7.1
2077734000	7.76458	7.4
1277657715	2.82087	6.9
2693755972	3.32793	6.9
2333159000	7.07308	7.3
3142889248	4.74865	7
3313734948	5.30664	7
1817924672	6.44261	7.4
2792680000	4.4131	6.9
3113095035	9.98129	7.4
2800000000	4.20801	6.9
1325913600	3.55286	7.1
2889600000	7.72135	7.2
2888869900	5.56539	7.1
4617660465	16.6333	7.6
553940464	3.13826	7
4745135360	6.35465	7.2
4373951620	4.52777	6.9
847725629	2.62603	7
9437346512	19.4755	7.5
1382928087	5.3753	7.3
3394232382	13.8808	7.7
5878171090	10.268	7.3
5064834356	6.49456	7.1
788628000	1.99866	6.6
7592264239	12.1403	7.4
509424000	1.79829	6.9
3528122350	5.22098	7
1781005828	8.8225	7.6
3267790704	7.30312	7.3
2899102801	7.73711	7.4
645237463	2.71367	7
2773850400	5.21664	7.1
4373995530	6.01501	7.2
2339145809	4.64584	7.1
1564104030	3.70532	7.1
2653200000	5.38302	7.1
4198253285	9.41814	7.3
2523592500	7.14418	7.4
5985785351	7.42355	7.1
4902751264	9.6567	7.2
1047976756	3.58804	7.1
1468149760	2.7078	6.8
2710128000	7.79507	7.4
4660668000	11.7302	7.4
1658046319	3.03661	7
814113408	3.74677	7.2
2584000000	4.0945	6.9
2916225900	4.96309	6.9
1319568824	3.56875	7.1
4866269242	6.51469	7
1996280000	4.60446	7.1
3648000000	4.45067	6.9
6420908000	11.9859	7.3
3832480000	7.81019	7.3
4272400000	6.17891	7.2
2806402410	10.082	7.5
1281966912	5.18929	7.2
1208593724	3.28201	7.1
2211062875	3.79784	6.9
2696729171	7.95674	7.4
4643555290	6.44076	7.1
1098256960	2.65938	7
7730120832	20.1817	7.5
2803151362	16.147	7.8
3127399771	7.18736	7.4
7367578295	11.5202	7.3
5347027917	6.80779	7
3120958883	7.20173	7.2
7200000000	6.22242	6.8
5352190325	5.99772	7
5369327520	12.9182	7.5
1932149086	7.13161	7.5
2855805530	14.1992	7.8
3003286000	4.9542	6.9
739874102	2.55207	7
4023620568	7.66897	7.2
1391655906	5.64056	7.3
4841734800	6.19924	7.1
4197053141	5.26014	7
2293753630	6.87595	7.4
5285359856	16.1949	7.6
3571603555	8.26939	7.2
8355310557	55.7136	8.1
1368529214	2.79842	7
1140070758	2.55439	6.9
5800369664	14.3397	7.5
1934701104	4.47025	6.9
3233558000	7.45119	7.3
2930384000	7.75177	7.4
6790040957	10.2147	7.3
1520000000	3.71742	7
850806000	2.79244	6.9
3643417290	8.65509	7.3
5456733790	7.84585	7.1
4931700319	11.0599	7.3
1261191769	3.50533	7.1
1894984000	8.48238	7.4
2566196391	7.57021	7.4
6009313824	13.9215	7.4
4223598624	6.81508	7.1
1031762812	2.99699	6.9
1169093868	3.72054	7.2
2886950000	8.09787	7.4
1041365053	2.5491	7.1
5797436534	6.94599	7.2
2187103065	2.81975	7
6517630020	7.29701	7.1
2497418000	4.67383	7
7722028450	12.9074	7.4
6489850727	9.86249	7.3
262650000	1.75594	6.8
1260000000	4.60274	7.2
4398235284	7.90114	7.3
6882084275	10.3392	7.3
1906499910	5.39648	7.3
2980220902	3.49927	6.8
4438080864	6.93792	7.3
459818992	2.73522	7.2
3453858450	4.3236	7
2443403880	5.82493	7.3
5824805472	11.3809	7.4
1057086719	3.14929	7.1
1005695080	2.76011	7.1
1575668225	2.41962	6.9
2112739896	2.85623	6.9
2867280000	10.8946	7.7
4420717070	5.39633	7
4025817936	8.32811	7.3
2580715797	15.9753	7.8
4638981747	6.06439	7.1
4295556727	8.80546	7.5
1720512000	3.69988	7.1
384000000	2.30714	7.1
4738353965	8.32923	7.4
1794474000	1.78512	6.4
2880782165	4.55386	6.9
3478249139	13.5261	7.7
3629541726	5.84248	7.1
1947774995	3.764	6.9
3107010000	4.27275	6.9
4502209229	5.2078	7.1
2833328192	5.31751	7.1
1774352576	5.87947	7.4
894538216	3.72779	7.1
1199285412	7.29231	7.2
3013843308	17.7023	7.8
3275160645	10.0909	7.4
7132471400	12.5454	7.3
3228194424	7.46779	7.4
4420750649	6.14587	7.1
1168530124	2.14901	6.9
4954768000	6.59634	7.1
1794719605	3.88782	7
836447736	3.65962	7.2
8449572087	9.34999	7.1
3317866356	8.09884	7.4
4035501492	7.2095	7.2
1708642789	5.7851	7.4
1399260000	5.28703	7.3
4104000000	5.0287	7
5662874000	9.22654	7.2
4223640000	13.0325	7.5
4894624000	9.93337	7.3
1882666604	5.31194	7.2
3327554217	6.06007	7.2
1371666565	3.41876	7.1
2695395675	3.72803	6.9
2197743238	8.40578	7.4
2534868105	4.33695	7
1920271480	6.46286	7.4
2877312564	6.50739	7.3
3599351640	9.83314	7.5
1291432285	3.48882	7.1
11711689189	16.3755	7.4
3396360000	4.92384	7
1305684000	2.53827	6.9
5050911635	9.71364	7.3
2405663616	6.10405	7.2
3527840000	6.28666	7.2
4091209177	8.22491	7.3
3138420192	6.41707	7.1
3968217758	10.4713	7.2
2387970000	9.25385	7.4
4521888000	9.38825	7.3
1946728000	2.99969	6.8
996861844	2.90456	7
1845619776	5.35751	7.2
2936534150	6.77116	7.1
3841624664	5.02214	7
2273424183	5.09022	7.1
2834935125	8.23656	7.5
3702641294	7.69312	7.2
4513288402	8.3045	7.2
2068184952	4.96672	7.2
6320663525	13.4872	7.4
5407040000	7.49629	7.1
2499030694	7.77442	7.4
3929737966	6.40605	7.2
5163891780	7.24847	7.1
3171246420	8.90336	7.4
5748738730	11.0017	7.3
1484995050	9.22004	7.7
2573783275	3.93947	6.9
2533700000	9.77065	7.6
2074196000	3.13906	6.9
2928413950	6.27359	7.3
1907836224	4.73963	7.2
1108691692	3.95897	7.1
1530377376	8.88088	7.6
5314456150	7.55499	7.1
632238565	2.89395	7
4447184670	6.99297	7.2
4388009970	5.66653	7
4877824000	8.66313	7.2
2745733920	7.63191	7.4
5470581615	6.72572	7.1
1226856506	2.41405	6.7
6200820448	8.41555	7.2
3078376307	5.32052	7
687737790	2.38015	6.8
3722387590	8.12679	7.3
2398045496	5.88195	7.3
8727979750	15.5423	7.4
2539357180	6.29094	7.2
3491705880	7.82258	7.3
7413281458	14.457	7.4
2587468000	11.2859	7.6
2291128225	7.94565	7.4
3519895768	10.2591	7.2
1142702207	2.56757	6.9
5611876008	16.5735	7.5
1857428763	10.097	7.7
1679787383	3.50914	7
4360232547	3.78459	6.8
2878317024	3.8978	6.9
3214877965	4.08797	7
3232005462	7.09767	7.1
4018674972	4.75667	6.9
6948682761	13.4788	7.4
7292878550	8.47041	7.1
6659930849	12.4815	7.3
5126225564	7.56796	7.1
1953978000	5.96842	7.2
836000000	2.40234	6.8
2501248918	9.06285	7.5
2386644559	4.98498	7.1
5740622415	13.473	7.6
1580200000	6.27737	7.4
2461020000	4.59806	7
4137812640	9.15417	7.4
2017466360	5.96823	7.1
1280000000	6.08829	7.5
2916131960	8.47568	7.2
1697342647	2.95742	6.9
596469600	3.57131	7.2
2952379736	6.33955	7.2
6880515157	9.16095	7.2
7012487020	14.4287	7.4
4169452260	8.998	7.3
3401697628	6.03039	7.1
1975787880	5.70703	7.2
1227872000	1.71737	6.3
5472202918	9.07255	7.2
4959176992	7.01281	7.2
5073274062	7.88753	7.1
3764922784	9.4961	7.4
6602240000	8.31904	7.1
2903108439	5.36565	7
8860162649	12.24	7.2
2966042475	8.4306	7.4
2855051564	4.93745	6.9
4223359376	8.60361	7.2
7374260520	12.2153	7.3
924000000	2.43149	6.7
1732648000	7.00416	7.4
1129300000	4.51605	7
2933721564	4.95554	7
1341046942	3.08351	6.7
1838987150	3.09586	6.8
2396994802	8.87285	7.4
3639756718	6.50509	7.2
3144914568	6.71951	7.3
6002405749	13.843	7.4
1597591800	9.73269	7.7
1746923115	4.21252	7.1
2044778955	7.92197	7.4
7443016898	17.4922	7.3
7516009045	13.4143	7.4
8783678750	13.7966	7.3
8648874819	14.3625	7.2
6572350000	13.1903	7.3
2910022661	9.88269	7.4
4149326961	6.94936	7.1
3274428840	9.98757	7.5
1840852604	5.2004	7
7420535352	13.214	7.1
2985776738	4.62084	6.8
3059180644	5.32178	6.9
3105755840	10.8611	7.5
4149843218	6.16262	6.9
1629844160	4.10995	7
2743552000	6.48713	7.1
4682859732	24.1339	7.8
5587489885	8.78419	7.1
3076253975	13.6114	7.6
7644596949	20.2113	7.4
5605574682	8.6937	7.1
1798370750	2.86853	6.7
4205468493	9.6445	7.2
7483265415	12.0861	7.1
1434096000	3.80698	7
3883585419	11.973	7.4
6389082875	16.1754	7.3
1764400000	4.72938	7.1
4971268544	12.4863	7.3
2003045550	5.4312	7.2
2271021949	7.04411	7.3
4873893561	10.2611	7.2
7178065078	12.5476	7.3
1121535720	5.20387	7.1
3968888084	9.72801	7.3
5415484953	7.28475	7
2165351097	5.4508	7
4779550000	6.93236	7.1
5581966280	11.1758	7.2
2352270855	5.90197	7.1
1806725214	8.12175	7
2691884000	12.4802	7.6
5058013585	11.7565	7.2
1130105509	3.89116	7
1304711630	6.59626	7.5
10866802000	22.6333	7.4
2990631325	11.9185	7.6
5815333330	16.0803	7.3
4683812000	7.0592	7
5797995723	10.0615	7
1410591755	3.48795	7
4147834080	14.2066	7.4
7029766040	20.4703	7.4
5588034000	17.1222	7.3
3911381182	7.96581	7.2
3089887344	7.66551	7.3
7664357571	26.2355	7.3
1493995020	10.5771	7.7
8598460663	37.4182	7.4
2888000000	12.0212	7.4
6732076000	15.1841	7.3
91600000	2.03474	6.4
2883372458	9.1034	7.1
1607865406	5.28483	7.1
1050324000	2.65181	6.6
7162907818	11.035	7.1
4984722220	6.76285	6.9
726145783	3.97846	7
1646947475	4.4968	7.1
5682971745	16.2717	7.5
3624072274	7.23483	7.2
2206988827	5.69103	7.2
4851798000	8.02155	7.1
5011547255	7.56672	7
3033649734	7.87589	7.3
1627569462	7.90143	7.5
3672429365	6.65713	6.9
1828288174	5.85792	7.2
5632258000	13.9562	7.2
2258922939	5.1221	6.9
6233747247	18.8778	7.3
2209832625	8.12264	7.4
3581520936	6.19954	7
4907170810	8.00815	7.1
2069756325	5.79252	7.1
3221517675	7.93976	7.2
5816409696	13.142	7.3
968944975	3.69594	7
2541727822	6.48535	7.1
6323408821	13.6708	7.2
3824195455	7.92046	7.1
3119567384	7.91758	7.3
9285410672	14.3159	7.3
3911978590	8.82501	7.1
4667776132	10.4953	7.2
3186000000	10.8195	7.4
1907138500	8.30304	7.5
3948304761	5.58085	6.8
4685197788	7.74122	7
801555580	5.67063	7.4
4142146547	11.0152	7.2
915870000	3.5167	7
849853610	4.38202	7.2
3106830652	8.84897	7.3
1376647064	10.8685	7.1
2283456252	10.3276	7.5
4714883046	10.7181	7.4
1026808475	3.94727	7
1660426525	5.18236	7.1
4558356503	11.0561	7.3
1542518285	4.01484	7
2104284845	8.01974	7.3
32000000	1.71838	6.1
4670391654	9.60517	7.1
1647927477	4.41278	6.9
7691316880	17.7099	7.4
9250786475	23.8178	7.4
4431585504	8.31319	7.2
4189778670	7.93759	7
5232128000	15.302	7.2
3188703910	8.3358	7.3
4135401315	7.09399	6.9
2615009385	9.80771	7.4
4329735950	14.3105	7.3
2464000000	7.42666	7
2209858000	5.16859	6.9
7597604352	22.1811	7.4
623782789	6.83822	7
5392517585	17.3852	7.1
7020000000	25.3414	7.3
2240000000	6.00237	7
4676221055	13.4001	7.1
2308120000	10.8017	7.4
4777206155	11.1228	7.2
3691244874	7.15584	7
2858736816	7.23336	7.1
1921937922	8.56738	7.4
1153179870	5.31796	7.3
4224000000	5.4474	6.9
3680092384	10.163	7.4
7460093290	12.9879	7.2
1307166731	3.4007	6.8
1584000000	5.26632	7
5102118000	8.15916	7
1260701200	3.96795	6.9
4221328951	14.5661	7.3
3782900000	20.9147	7.6
4774883253	11.0132	7.2
5920199840	19.5137	7.5
404718176	3.09357	6.8
4678059456	16.673	7.3
4605886550	9.6641	7
3660027376	17.693	7.7
5543105152	18.6244	7.4
1608437454	6.89951	6.9
960278620	4.76321	7
2924201713	11.496	7
3734124557	22.8257	7.7
5056624102	15.4058	7.2
1653278616	7.00542	6.9
3432677506	23.122	7.7
4612136320	11.2068	7.4
4285917299	10.0891	7.2
975210927	4.17814	7
3018887076	5.84604	6.9
7098269447	9.42797	7.1
3617767118	8.98408	7.1
3381714696	9.41568	7.3
4478326566	15.3247	7.4
6577572000	14.0498	7.3
1871217279	4.75238	7
6247004510	9.95969	7.1
7517017136	15.8558	7.6
739687830	2.18656	6.9
1568898040	4.10286	7.4
2460179150	2.5433	7
1135682432	2.90832	7
2564996000	4.3161	7
2255458845	4.24252	7.3
4336671475	4.222	7
968737180	2.4282	7
1768445350	4.56271	7.1
3038934265	3.17218	6.9
4399621120	4.29041	7
3023086080	5.47005	7.3
4285248730	6.14806	7.3
4365134085	14.2596	7.7
4768769605	6.47522	7.1
6619473366	6.98632	7.2
6906457474	11.79	7.4
3605754826	6.87822	7.2
3035869386	4.33018	7
2345823033	5.09535	7.1
3267628377	4.66405	7
1049180000	1.93377	6.6
1738951555	3.86034	7.1
2855159107	3.54312	6.8
3156776595	7.13499	7.4
4481240523	8.62369	7.2
6221807208	12.1279	7.5
2904828927	5.53151	7.3
4312737014	6.08093	7.2
4527830563	6.50221	7.3
1797301968	10.692	7.9
3393544000	5.08651	7
3126725720	4.84663	7.1
3013080000	5.74484	7
3116526385	6.30084	7.3
3971678528	5.87357	7.2
4373244000	9.63305	7.3
3911509661	7.3711	7.4
5086599299	10.2298	7.3
5086732746	9.52819	7.3
7726502860	12.9533	7.4
4580742450	8.13057	7.2
8371628154	53.7071	8.1
1381337230	2.78349	6.7
4731745827	8.95154	7.4
2352827610	7.32024	7.4
3404559360	7.10262	7.3
2270590336	8.31227	7.4
3326918145	12.9753	7.7
4218945215	7.06619	7.2
3140206880	6.3412	7.3
1218810000	3.19987	7.1
2592198000	4.94705	7.2
4794192700	8.00977	7.2
6301237327	7.34307	7.1
3014456445	4.28567	6.9
4477399151	6.55424	7.3
1027908000	3.55514	7.2
1681949221	5.71827	7.4
2006748000	3.96107	7.1
2501248918	8.87026	7.6
1319760000	3.03659	7.1
2891045772	4.24116	7
4661305093	7.1925	7.1
7612827454	7.21729	7.1
1719186768	4.05154	7.2
4891377293	6.69177	7.1
4951952187	7.25972	7.1
4342109805	7.85447	7.2
3968000000	6.36059	7.1
4290782704	8.75787	7.4
2813094144	7.51505	7.4
923198328	3.51116	7
2969080884	4.83477	7
4809409590	5.05665	7.1
3438187556	6.23547	7.2
3512778969	13.2949	7.7
2062507384	13.1244	7.2
8199950123	15.2532	7.4
4551908955	8.00752	7.4
1142755063	2.55794	6.8
3078262105	4.60377	7
3057284165	4.56247	7
2918843712	6.17637	7.3
1526920738	3.48228	7.1
504000000	2.44267	6.9
685125234	3.32014	6.9
1610280219	5.94934	7.4
4936242389	5.62263	7
2903367320	9.49048	7.4
6145847968	13.167	7.5
2376000000	3.72134	6.8
3363434717	7.7413	7.3
3751340000	4.81079	6.9
1846512000	3.30091	6.8
6336000000	9.37612	7.2
803528350	1.94214	6.8
2054979040	10.75	7.8
2624586900	9.69027	7.6
5072001216	8.55853	7.2
1729897193	6.17812	7.3
831036890	2.82706	6.9
4529295263	5.75699	7
4349309485	7.22122	7.1
5707920603	6.11012	7
1867094572	2.97712	7
3172444506	3.74313	6.8
1170017264	2.21404	6.8
8963526832	14.9512	7.4
5339174040	5.53877	7
1210080000	2.21145	6.8
9070446000	13.466	7.4
4614195258	6.76669	7.1
1541334340	4.05133	7.1
4717808601	7.10058	7.2
2359372551	3.76538	6.9
760000000	3.36969	6.9
1279334160	4.59293	7.2
3461518137	7.05973	7.1
1071280000	2.97938	6.9
2891280084	5.04207	7.1
7833205453	12.6217	7.3
4651878777	6.61488	7.1
1823719986	6.26472	7.4
4445870109	7.90404	7.2
7612303090	13.4249	7.4
1569795000	2.7665	7
5061096000	8.82206	7.3
4716258463	8.92364	7.2
3476386600	6.26587	7.2
1131146240	3.3533	7.1
2077546700	6.50821	7.3
1214074288	2.68209	6.9
6138194000	8.82496	7.1
3207402720	7.84616	7.3
5986603090	7.83869	7.1
3171220232	6.09416	7.2
3551998187	6.70413	7.1
1552414000	3.95284	7
1421438000	2.9051	6.9
4206030000	7.8032	7.1
3904964866	7.46648	7.1
1146792000	4.07432	7.1
2922920000	4.69984	7
656550000	2.39344	6.9
5322653444	10.4075	7.3
2474361857	4.74145	7.1
1532860875	4.30227	7.1
1182687387	2.47243	6.8
5626569940	6.93781	7
767298483	2.66198	6.8
4207764728	5.95906	7
5592602743	10.8047	7.3
2650058695	4.40975	6.9
814484090	2.73765	6.8
7487177382	9.46137	7.2
869820620	3.32152	7
1964451610	2.90501	6.7
4717701710	9.86677	7.2
3796160357	7.07251	7.1
4857026730	10.4729	7.3
3147361266	10.1927	7.6
720499988	2.91114	7
5632258000	11.0471	7.3
5446559495	7.84779	7.1
6070390607	11.5654	7.3
6434814078	10.9556	7.3
6485574730	12.9794	7.3
5255529200	6.01972	7
3589980000	9.12192	7.4
2627060526	4.46927	7
3721095476	5.42723	7
2584548050	11.0903	7.6
1462459836	4.53639	7.1
2385992797	9.26956	7.5
2460025892	5.95893	7.3
3628558796	11.3517	7.2
707045051	2.86989	6.9
3700131279	5.29537	6.9
6018785536	19.2338	7.6
2842116143	8.97726	7.2
1822760500	4.98259	7.2
3809085575	8.5358	7.3
2915514691	7.11918	7.1
1552633290	9.6589	7.6
3071396846	5.30841	7
2581707671	6.73126	7.3
2789615906	6.03398	7
3129951550	10.434	7.5
1932000000	6.29105	7.4
1436904465	4.52387	7
3948000000	6.25574	7.1
2540226790	4.21335	6.9
3385244000	9.27185	7.4
3553440000	7.40567	7.2
2031828726	4.95192	7.2
1762994238	2.93906	6.6
2011606938	7.33585	7.4
6607128000	11.5456	7.3
1855851228	3.68567	7
5105675520	10.599	7.3
816000000	2.59579	6.6
4331183038	11.9093	7.3
2926211789	5.99924	7
1269633815	2.37615	6.4
2301181872	6.1619	7.3
6343375445	11.2327	7.3
1587872000	3.29381	6.9
3207862704	8.57335	7.3
1282096526	4.27411	7.1
5257338000	8.47096	7.1
6399756678	10.3892	7.2
4610021495	7.33133	7
3990021360	7.0776	7.2
3342759069	8.55754	7.2
2805376752	6.96353	7.3
2804538814	6.66401	7.2
6753504030	7.87532	7.1
1610434006	3.96005	7
2114248000	3.7888	6.8
4160260279	7.80984	7.1
6184510507	11.6668	7.3
3852827964	5.12364	6.8
887546184	3.26872	7
4201576050	9.73738	7.3
2944308421	6.63341	7
2230665283	8.96385	7
3954912000	6.79563	7.2
3463320000	5.23778	6.9
2699426002	10.0953	7.5
790726728	4.33192	7.2
4068093337	9.50944	7.3
1507002978	4.9138	7
3732875850	6.75203	7.1
2531692800	3.99512	6.9
4537467949	12.2364	7.3
5303641742	9.84971	7.1
1352639364	3.18226	6.8
6596010470	14.6782	7.4
2809510536	8.9007	7.4
1272348210	3.12651	6.7
5407729580	8.94748	7.1
812224000	3.88832	7.1
4245030834	8.9774	7.3
924076400	4.9091	7.1
3282324993	10.9357	7.4
4856808625	9.08409	7.2
1608802560	4.5074	7
1985773125	6.57334	7.3
2054545360	7.23292	7.3
3524076461	15.4963	7.7
2038116643	5.75242	7
1704395550	3.71602	7.2
6406217629	9.17715	7.3
3973271055	6.26869	7.3
2527541961	4.72393	7.1
1860023041	2.59731	7
7794931252	10.0654	7.3
1368000000	4.09785	6.9
1506798646	3.3524	7.1
2145122219	3.71348	7.2
1512214275	3.64425	7
3200000000	3.85858	6.9
1560000000	3.72876	7
1863648000	3.06662	6.8
841458630	2.93016	7.1
1179877154	2.88243	7.1
2536950000	3.06988	6.8
2040430849	4.17475	7.2
1862080733	2.64388	7
3463524000	4.83982	7
5433076000	9.56863	7.3
1775430360	3.50672	7.1
952000000	1.79356	6.8
1258295564	2.83007	7.1
1877495897	3.82728	7.1
4644560653	7.4485	7.3
5440248984	8.776	7.2
1153473195	4.07616	7.4
3370500367	7.23633	7.3
1379032032	4.11355	7.2
3781069728	8.20126	7.2
5818274055	8.62203	7.2
