# Supplementary material for: A user-friendly tool for cloud-based whole slide image segmentation with examples from renal histopathology
Source: Commun Med (Lond). 2022 Aug 19;2:105. doi: 10.1038/s43856-022-00138-z (PMC9391340; doi:10.1038/s43856-022-00138-z)
Supplement: Supplementary file 3 — Supplemental Data 2 [file 43856_2022_138_MOESM3_ESM.xlsx]

## Sheet: Fig 3a
	Raw data for creating Fig. 3a. MCC is the Matthews correlation coefficient value per slide. Initialization is the model that was used for prediction. Class is the class being segmented (one of three).
	Glomeruli segmentation				Arteriole segmentation				Artery segmentation
	MCC	Initialization	Class		MCC	Initialization	Class		MCC	Initialization	Class
	0.898287	ImageNet	Glomerulus		0.665352	ImageNet	Arteriole		0.772334	ImageNet	Artery
	0.93311	ImageNet	Glomerulus		0.489689	ImageNet	Arteriole		Nan	ImageNet	Artery
	0.964372	ImageNet	Glomerulus		0.629221	ImageNet	Arteriole		0.87407	ImageNet	Artery
	0.844081	ImageNet	Glomerulus		0.82064	ImageNet	Arteriole		0.793347	ImageNet	Artery
	0.922328	ImageNet	Glomerulus		0.691449	ImageNet	Arteriole		0.800506	ImageNet	Artery
	0.937215	ImageNet	Glomerulus		0.724792	ImageNet	Arteriole		0.668664	ImageNet	Artery
	0.935541	ImageNet	Glomerulus		0.62213	ImageNet	Arteriole		0.834818	ImageNet	Artery
	0.841027	ImageNet	Glomerulus		0.509626	ImageNet	Arteriole		0.913177	ImageNet	Artery
	0.91391	ImageNet	Glomerulus		0.718777	ImageNet	Arteriole		0.392815	ImageNet	Artery
	0.909109	ImageNet	Glomerulus		0.764639	ImageNet	Arteriole		0.767682	ImageNet	Artery
	0.9568	ImageNet	Glomerulus		0.728719	ImageNet	Arteriole		0.884928	ImageNet	Artery
	0.522329	ImageNet	Glomerulus		0.420711	ImageNet	Arteriole		0.472354	ImageNet	Artery
	0.926312	ImageNet	Glomerulus		0.704693	ImageNet	Arteriole		0.845512	ImageNet	Artery
	0.931748	ImageNet	Glomerulus		0.642051	ImageNet	Arteriole		0.817425	ImageNet	Artery
	0.920476	ImageNet	Glomerulus		0.788908	ImageNet	Arteriole		0.850537	ImageNet	Artery
	0.906935	ImageNet	Glomerulus		0.674772	ImageNet	Arteriole		0.873654	ImageNet	Artery
	0.920533	ImageNet	Glomerulus		0.637744	ImageNet	Arteriole		0.695565	ImageNet	Artery
	0.925607	ImageNet	Glomerulus		0.63086	ImageNet	Arteriole		0.858217	ImageNet	Artery
	0.820733	ImageNet	Glomerulus		0.710912	ImageNet	Arteriole		0.736056	ImageNet	Artery
	0.905193	ImageNet	Glomerulus		0.698746	ImageNet	Arteriole		0.862909	ImageNet	Artery
	0.92073	ImageNet	Glomerulus		0.793387	ImageNet	Arteriole		0.92989	ImageNet	Artery
	0.935346	ImageNet	Glomerulus		0.584714	ImageNet	Arteriole		0.894141	ImageNet	Artery
	0.97005	ImageNet	Glomerulus		0.701479	ImageNet	Arteriole		0.932415	ImageNet	Artery
	0.941904	ImageNet	Glomerulus		0.532155	ImageNet	Arteriole		Nan	ImageNet	Artery
	0.891957	ImageNet	Glomerulus		0.74288	ImageNet	Arteriole		0.839745	ImageNet	Artery
	0.918186	ImageNet	Glomerulus		0.600612	ImageNet	Arteriole		0.930863	ImageNet	Artery
	0.926333	ImageNet	Glomerulus		0.624521	ImageNet	Arteriole		0.921173	ImageNet	Artery
	0.82826	ImageNet	Glomerulus		0.375348	ImageNet	Arteriole		0.916393	ImageNet	Artery
	0.92061	ImageNet	Glomerulus		0.859091	ImageNet	Arteriole		0.929858	ImageNet	Artery
	0.904315	ImageNet	Glomerulus		0.553835	ImageNet	Arteriole		0.72739	ImageNet	Artery
	0.954233	ImageNet	Glomerulus		0.531445	ImageNet	Arteriole		0.468086	ImageNet	Artery
	0.938454	ImageNet	Glomerulus		0.776086	ImageNet	Arteriole		0.879166	ImageNet	Artery
	0.968235	ImageNet	Glomerulus		0.661014	ImageNet	Arteriole		Nan	ImageNet	Artery
	0.765483	ImageNet	Glomerulus		0.755478	ImageNet	Arteriole		0.771918	ImageNet	Artery
	0.925228	ImageNet	Glomerulus		0.804869	ImageNet	Arteriole		0.781926	ImageNet	Artery
	0.876776	ImageNet	Glomerulus		0.440601	ImageNet	Arteriole		0.872245	ImageNet	Artery
	0.824339	ImageNet	Glomerulus		0.73774	ImageNet	Arteriole		0.937867	ImageNet	Artery
	0.899911	ImageNet	Glomerulus		0.616096	ImageNet	Arteriole		0.79906	ImageNet	Artery
	0.897024	ImageNet	Glomerulus		0.653958	ImageNet	Arteriole		Nan	ImageNet	Artery
	0.897228	ImageNet	Glomerulus		0.609547	ImageNet	Arteriole		0.930931	ImageNet	Artery
	0.781892	ImageNet	Glomerulus		0.253082	ImageNet	Arteriole		0.513683	ImageNet	Artery
	0.932218	ImageNet	Glomerulus		0.610573	ImageNet	Arteriole		0.712898	ImageNet	Artery
	0.946173	ImageNet	Glomerulus		0.438025	ImageNet	Arteriole		0.461961	ImageNet	Artery
	0.950603	ImageNet	Glomerulus		0.718585	ImageNet	Arteriole		0.897778	ImageNet	Artery
	0.863914	ImageNet	Glomerulus		0.763675	ImageNet	Arteriole		0.93439	ImageNet	Artery
	0.910706	ImageNet	Glomerulus		0.502835	ImageNet	Arteriole		0.660601	ImageNet	Artery
	0.78738	ImageNet	Glomerulus		0.448805	ImageNet	Arteriole		Nan	ImageNet	Artery
	0.977242	ImageNet	Glomerulus		0.341704	ImageNet	Arteriole		0.454244	ImageNet	Artery
	0.925625	ImageNet	Glomerulus		0.644509	ImageNet	Arteriole		0.71082	ImageNet	Artery
	0.860221	ImageNet	Glomerulus		0.706353	ImageNet	Arteriole		Nan	ImageNet	Artery
	0.907115	ImageNet	Glomerulus		0.672654	ImageNet	Arteriole		0.877891	ImageNet	Artery
	0.848829	ImageNet	Glomerulus		0.711408	ImageNet	Arteriole		0.904218	ImageNet	Artery
	0.936946	ImageNet	Glomerulus		0.802518	ImageNet	Arteriole		0.820965	ImageNet	Artery
	0.858885	ImageNet	Glomerulus		0.611627	ImageNet	Arteriole		0.878194	ImageNet	Artery
	0.855371	ImageNet	Glomerulus		0.453823	ImageNet	Arteriole		Nan	ImageNet	Artery
	0.902735	ImageNet	Glomerulus		0.726214	ImageNet	Arteriole		0.914672	ImageNet	Artery
	0.94291	ImageNet	Glomerulus		0.816692	ImageNet	Arteriole		0.934588	ImageNet	Artery
	0.881061	ImageNet	Glomerulus		0.713559	ImageNet	Arteriole		0.871079	ImageNet	Artery
	0.39646	Random	Glomerulus		0.187948	Random	Arteriole		0.478258	Random	Artery
	0.758656	Random	Glomerulus		0.0267137	Random	Arteriole		Nan	Random	Artery
	0.781602	Random	Glomerulus		0.277742	Random	Arteriole		0.465264	Random	Artery
	0.653784	Random	Glomerulus		0.318959	Random	Arteriole		0.664931	Random	Artery
	0.578092	Random	Glomerulus		0.236015	Random	Arteriole		0.683089	Random	Artery
	0.802032	Random	Glomerulus		0.488949	Random	Arteriole		0.637411	Random	Artery
	0.570296	Random	Glomerulus		0.290982	Random	Arteriole		0.604253	Random	Artery
	0.701461	Random	Glomerulus		0.117803	Random	Arteriole		0.742013	Random	Artery
	0.213696	Random	Glomerulus		0.129133	Random	Arteriole		0.237646	Random	Artery
	0.715844	Random	Glomerulus		0.291093	Random	Arteriole		0.67618	Random	Artery
	0.773097	Random	Glomerulus		0.196199	Random	Arteriole		0.598923	Random	Artery
	0.167399	Random	Glomerulus		0.0593945	Random	Arteriole		0.115192	Random	Artery
	0.826009	Random	Glomerulus		0.315308	Random	Arteriole		0.618119	Random	Artery
	0.639396	Random	Glomerulus		0.0842753	Random	Arteriole		0.246513	Random	Artery
	0.340251	Random	Glomerulus		0.136682	Random	Arteriole		0.272816	Random	Artery
	0.810223	Random	Glomerulus		0.278212	Random	Arteriole		0.696227	Random	Artery
	0.262831	Random	Glomerulus		0.182663	Random	Arteriole		0.394601	Random	Artery
	0.629178	Random	Glomerulus		0.385718	Random	Arteriole		0.429178	Random	Artery
	0.353663	Random	Glomerulus		0.317131	Random	Arteriole		0.551439	Random	Artery
	0.552702	Random	Glomerulus		0.148939	Random	Arteriole		0.800662	Random	Artery
	0.4661	Random	Glomerulus		0.434291	Random	Arteriole		0.295467	Random	Artery
	0.681573	Random	Glomerulus		0.245843	Random	Arteriole		0.845144	Random	Artery
	0.793458	Random	Glomerulus		0.340422	Random	Arteriole		0.800822	Random	Artery
	0.429695	Random	Glomerulus		-0.000128864	Random	Arteriole		Nan	Random	Artery
	0.760288	Random	Glomerulus		0.425546	Random	Arteriole		0.544645	Random	Artery
	0.54317	Random	Glomerulus		0.00826884	Random	Arteriole		0.509822	Random	Artery
	0.802977	Random	Glomerulus		0.0984303	Random	Arteriole		0.696759	Random	Artery
	0.775139	Random	Glomerulus		0.231998	Random	Arteriole		0.860641	Random	Artery
	0.764768	Random	Glomerulus		0.549284	Random	Arteriole		0.712182	Random	Artery
	0.604531	Random	Glomerulus		0.115107	Random	Arteriole		0.189848	Random	Artery
	0.589843	Random	Glomerulus		0.144832	Random	Arteriole		0.133443	Random	Artery
	0.836535	Random	Glomerulus		0.419072	Random	Arteriole		0.691647	Random	Artery
	0.410504	Random	Glomerulus		0.0567468	Random	Arteriole		Nan	Random	Artery
	0.599277	Random	Glomerulus		0.277938	Random	Arteriole		0.685395	Random	Artery
	0.773406	Random	Glomerulus		0.29015	Random	Arteriole		0.514591	Random	Artery
	0.604872	Random	Glomerulus		0.152656	Random	Arteriole		0.728178	Random	Artery
	0.671327	Random	Glomerulus		0.101078	Random	Arteriole		0.678666	Random	Artery
	0.638917	Random	Glomerulus		0.243951	Random	Arteriole		0.843066	Random	Artery
	0.329591	Random	Glomerulus		-0.000193411	Random	Arteriole		Nan	Random	Artery
	0.683131	Random	Glomerulus		0.200285	Random	Arteriole		0.858122	Random	Artery
	0.364797	Random	Glomerulus		0.1478	Random	Arteriole		0.0466466	Random	Artery
	0.50495	Random	Glomerulus		0.0700674	Random	Arteriole		0.398205	Random	Artery
	0.594796	Random	Glomerulus		0.225006	Random	Arteriole		0.112653	Random	Artery
	0.650382	Random	Glomerulus		0.203049	Random	Arteriole		0.683898	Random	Artery
	0.747639	Random	Glomerulus		0.291571	Random	Arteriole		0.754409	Random	Artery
	0.38664	Random	Glomerulus		0.0398182	Random	Arteriole		-0.000518655	Random	Artery
	0.592206	Random	Glomerulus		0.0507835	Random	Arteriole		Nan	Random	Artery
	0.567104	Random	Glomerulus		0.110749	Random	Arteriole		0.684537	Random	Artery
	0.779881	Random	Glomerulus		0.332095	Random	Arteriole		0.471984	Random	Artery
	0.622906	Random	Glomerulus		0.0115374	Random	Arteriole		Nan	Random	Artery
	0.419397	Random	Glomerulus		0.219977	Random	Arteriole		0.747054	Random	Artery
	0.573501	Random	Glomerulus		0.384062	Random	Arteriole		0.593936	Random	Artery
	0.542982	Random	Glomerulus		0.301115	Random	Arteriole		0.408146	Random	Artery
	0.575712	Random	Glomerulus		0.0966844	Random	Arteriole		0.311499	Random	Artery
	0.144335	Random	Glomerulus		-0.000149907	Random	Arteriole		Nan	Random	Artery
	0.752461	Random	Glomerulus		0.293018	Random	Arteriole		0.610824	Random	Artery
	0.583387	Random	Glomerulus		0.0908224	Random	Arteriole		0.747419	Random	Artery
	0.657743	Random	Glomerulus		0.230285	Random	Arteriole		0.677707	Random	Artery
	0.551167	GTEx	Glomerulus		0.381856	GTEx	Arteriole		0.177635	GTEx	Artery
	0.6871	GTEx	Glomerulus		0.177379	GTEx	Arteriole		Nan	GTEx	Artery
	0.860226	GTEx	Glomerulus		0.463509	GTEx	Arteriole		0.543096	GTEx	Artery
	0.776252	GTEx	Glomerulus		0.600066	GTEx	Arteriole		0.762103	GTEx	Artery
	0.788338	GTEx	Glomerulus		0.48233	GTEx	Arteriole		0.707288	GTEx	Artery
	0.880691	GTEx	Glomerulus		0.73298	GTEx	Arteriole		0.68158	GTEx	Artery
	0.806189	GTEx	Glomerulus		0.449563	GTEx	Arteriole		0.543748	GTEx	Artery
	0.713153	GTEx	Glomerulus		0.261547	GTEx	Arteriole		0.838153	GTEx	Artery
	0.573728	GTEx	Glomerulus		0.500425	GTEx	Arteriole		0.320824	GTEx	Artery
	0.851325	GTEx	Glomerulus		0.688587	GTEx	Arteriole		0.7163	GTEx	Artery
	0.919181	GTEx	Glomerulus		0.213206	GTEx	Arteriole		0.689252	GTEx	Artery
	0.247144	GTEx	Glomerulus		0.272195	GTEx	Arteriole		0.210163	GTEx	Artery
	0.883994	GTEx	Glomerulus		0.667128	GTEx	Arteriole		0.71622	GTEx	Artery
	0.86023	GTEx	Glomerulus		0.263883	GTEx	Arteriole		0.439242	GTEx	Artery
	0.609614	GTEx	Glomerulus		0.308888	GTEx	Arteriole		0.366577	GTEx	Artery
	0.861836	GTEx	Glomerulus		0.526754	GTEx	Arteriole		0.597187	GTEx	Artery
	0.661322	GTEx	Glomerulus		0.303417	GTEx	Arteriole		0.406659	GTEx	Artery
	0.705932	GTEx	Glomerulus		0.486768	GTEx	Arteriole		0.548637	GTEx	Artery
	0.632192	GTEx	Glomerulus		0.59903	GTEx	Arteriole		0.628747	GTEx	Artery
	0.835899	GTEx	Glomerulus		0.470276	GTEx	Arteriole		0.768641	GTEx	Artery
	0.819017	GTEx	Glomerulus		0.538936	GTEx	Arteriole		0.850869	GTEx	Artery
	0.797496	GTEx	Glomerulus		0.317561	GTEx	Arteriole		0.82283	GTEx	Artery
	0.911562	GTEx	Glomerulus		0.413124	GTEx	Arteriole		0.732805	GTEx	Artery
	0.74897	GTEx	Glomerulus		0.168533	GTEx	Arteriole		Nan	GTEx	Artery
	0.80565	GTEx	Glomerulus		0.604677	GTEx	Arteriole		0.572282	GTEx	Artery
	0.777318	GTEx	Glomerulus		0.0677216	GTEx	Arteriole		0.608425	GTEx	Artery
	0.829686	GTEx	Glomerulus		0.377356	GTEx	Arteriole		0.685465	GTEx	Artery
	0.83253	GTEx	Glomerulus		0.326822	GTEx	Arteriole		0.817561	GTEx	Artery
	0.894277	GTEx	Glomerulus		0.740177	GTEx	Arteriole		0.641994	GTEx	Artery
	0.846936	GTEx	Glomerulus		0.411269	GTEx	Arteriole		0.273936	GTEx	Artery
	0.657373	GTEx	Glomerulus		0.403782	GTEx	Arteriole		0.386046	GTEx	Artery
	0.928711	GTEx	Glomerulus		0.629651	GTEx	Arteriole		0.732228	GTEx	Artery
	0.556514	GTEx	Glomerulus		0.262757	GTEx	Arteriole		Nan	GTEx	Artery
	0.673479	GTEx	Glomerulus		0.626824	GTEx	Arteriole		0.68806	GTEx	Artery
	0.857666	GTEx	Glomerulus		0.578847	GTEx	Arteriole		0.42559	GTEx	Artery
	0.811419	GTEx	Glomerulus		0.46975	GTEx	Arteriole		0.824134	GTEx	Artery
	0.746531	GTEx	Glomerulus		0.318715	GTEx	Arteriole		0.767428	GTEx	Artery
	0.841309	GTEx	Glomerulus		0.396454	GTEx	Arteriole		0.791616	GTEx	Artery
	0.654206	GTEx	Glomerulus		0.0775036	GTEx	Arteriole		Nan	GTEx	Artery
	0.812454	GTEx	Glomerulus		0.428557	GTEx	Arteriole		0.845166	GTEx	Artery
	0.462499	GTEx	Glomerulus		0.128191	GTEx	Arteriole		0.099755	GTEx	Artery
	0.644494	GTEx	Glomerulus		0.484049	GTEx	Arteriole		0.47827	GTEx	Artery
	0.889242	GTEx	Glomerulus		0.439454	GTEx	Arteriole		0.29286	GTEx	Artery
	0.876633	GTEx	Glomerulus		0.582977	GTEx	Arteriole		0.812247	GTEx	Artery
	0.715608	GTEx	Glomerulus		0.51695	GTEx	Arteriole		0.605012	GTEx	Artery
	0.713787	GTEx	Glomerulus		0.457242	GTEx	Arteriole		0.135491	GTEx	Artery
	0.73089	GTEx	Glomerulus		0.372252	GTEx	Arteriole		Nan	GTEx	Artery
	0.848278	GTEx	Glomerulus		0.406436	GTEx	Arteriole		0.584402	GTEx	Artery
	0.848326	GTEx	Glomerulus		0.578214	GTEx	Arteriole		0.67278	GTEx	Artery
	0.573114	GTEx	Glomerulus		0.215376	GTEx	Arteriole		Nan	GTEx	Artery
	0.629778	GTEx	Glomerulus		0.372965	GTEx	Arteriole		0.613782	GTEx	Artery
	0.768837	GTEx	Glomerulus		0.553812	GTEx	Arteriole		0.633559	GTEx	Artery
	0.862673	GTEx	Glomerulus		0.610517	GTEx	Arteriole		0.502903	GTEx	Artery
	0.658841	GTEx	Glomerulus		0.397754	GTEx	Arteriole		0.589979	GTEx	Artery
	0.414267	GTEx	Glomerulus		0.018139	GTEx	Arteriole		Nan	GTEx	Artery
	0.799967	GTEx	Glomerulus		0.534067	GTEx	Arteriole		0.631719	GTEx	Artery
	0.757282	GTEx	Glomerulus		0.57209	GTEx	Arteriole		0.885269	GTEx	Artery
	0.79042	GTEx	Glomerulus		0.410931	GTEx	Arteriole		0.640009	GTEx	Artery
	0.86032	Glomerulus	Glomerulus		0.703362	Glomerulus	Arteriole		0.778637	Glomerulus	Artery
	0.94757	Glomerulus	Glomerulus		0.524135	Glomerulus	Arteriole		Nan	Glomerulus	Artery
	0.945479	Glomerulus	Glomerulus		0.638865	Glomerulus	Arteriole		0.875451	Glomerulus	Artery
	0.762737	Glomerulus	Glomerulus		0.803729	Glomerulus	Arteriole		0.663185	Glomerulus	Artery
	0.915307	Glomerulus	Glomerulus		0.751453	Glomerulus	Arteriole		0.836674	Glomerulus	Artery
	0.925957	Glomerulus	Glomerulus		0.724853	Glomerulus	Arteriole		0.66798	Glomerulus	Artery
	0.941	Glomerulus	Glomerulus		0.638649	Glomerulus	Arteriole		0.866986	Glomerulus	Artery
	0.856665	Glomerulus	Glomerulus		0.581123	Glomerulus	Arteriole		0.910824	Glomerulus	Artery
	0.909439	Glomerulus	Glomerulus		0.743569	Glomerulus	Arteriole		0.298723	Glomerulus	Artery
	0.824062	Glomerulus	Glomerulus		0.725406	Glomerulus	Arteriole		0.827107	Glomerulus	Artery
	0.949649	Glomerulus	Glomerulus		0.585278	Glomerulus	Arteriole		0.864765	Glomerulus	Artery
	0.495573	Glomerulus	Glomerulus		0.461973	Glomerulus	Arteriole		0.0275839	Glomerulus	Artery
	0.912384	Glomerulus	Glomerulus		0.636261	Glomerulus	Arteriole		0.861686	Glomerulus	Artery
	0.922052	Glomerulus	Glomerulus		0.57338	Glomerulus	Arteriole		0.864157	Glomerulus	Artery
	0.916629	Glomerulus	Glomerulus		0.719771	Glomerulus	Arteriole		0.799502	Glomerulus	Artery
	0.890137	Glomerulus	Glomerulus		0.709565	Glomerulus	Arteriole		0.861638	Glomerulus	Artery
	0.970168	Glomerulus	Glomerulus		0.665964	Glomerulus	Arteriole		0.675383	Glomerulus	Artery
	0.956216	Glomerulus	Glomerulus		0.797078	Glomerulus	Arteriole		0.923632	Glomerulus	Artery
	0.81204	Glomerulus	Glomerulus		0.728629	Glomerulus	Arteriole		0.553126	Glomerulus	Artery
	0.885268	Glomerulus	Glomerulus		0.735555	Glomerulus	Arteriole		0.818068	Glomerulus	Artery
	0.924602	Glomerulus	Glomerulus		0.790275	Glomerulus	Arteriole		0.965998	Glomerulus	Artery
	0.895223	Glomerulus	Glomerulus		0.503595	Glomerulus	Arteriole		0.869609	Glomerulus	Artery
	0.963021	Glomerulus	Glomerulus		0.693215	Glomerulus	Arteriole		0.922655	Glomerulus	Artery
	0.931284	Glomerulus	Glomerulus		0.522859	Glomerulus	Arteriole		Nan	Glomerulus	Artery
	0.87109	Glomerulus	Glomerulus		0.761218	Glomerulus	Arteriole		0.844076	Glomerulus	Artery
	0.914338	Glomerulus	Glomerulus		0.551013	Glomerulus	Arteriole		0.896474	Glomerulus	Artery
	0.895333	Glomerulus	Glomerulus		0.668078	Glomerulus	Arteriole		0.906939	Glomerulus	Artery
	0.901442	Glomerulus	Glomerulus		0.415883	Glomerulus	Arteriole		0.88813	Glomerulus	Artery
	0.918608	Glomerulus	Glomerulus		0.833486	Glomerulus	Arteriole		0.910416	Glomerulus	Artery
	0.898389	Glomerulus	Glomerulus		0.625121	Glomerulus	Arteriole		0.867553	Glomerulus	Artery
	0.963886	Glomerulus	Glomerulus		0.58013	Glomerulus	Arteriole		0.472018	Glomerulus	Artery
	0.951704	Glomerulus	Glomerulus		0.770533	Glomerulus	Arteriole		0.876291	Glomerulus	Artery
	0.96191	Glomerulus	Glomerulus		0.606419	Glomerulus	Arteriole		Nan	Glomerulus	Artery
	0.751682	Glomerulus	Glomerulus		0.77391	Glomerulus	Arteriole		0.824005	Glomerulus	Artery
	0.897517	Glomerulus	Glomerulus		0.874785	Glomerulus	Arteriole		0.82223	Glomerulus	Artery
	0.855767	Glomerulus	Glomerulus		0.475259	Glomerulus	Arteriole		0.632481	Glomerulus	Artery
	0.80224	Glomerulus	Glomerulus		0.710224	Glomerulus	Arteriole		0.930302	Glomerulus	Artery
	0.936203	Glomerulus	Glomerulus		0.590964	Glomerulus	Arteriole		0.877337	Glomerulus	Artery
	0.897952	Glomerulus	Glomerulus		0.753703	Glomerulus	Arteriole		Nan	Glomerulus	Artery
	0.894629	Glomerulus	Glomerulus		0.6491	Glomerulus	Arteriole		0.936482	Glomerulus	Artery
	0.769522	Glomerulus	Glomerulus		0.545294	Glomerulus	Arteriole		0.80201	Glomerulus	Artery
	0.896389	Glomerulus	Glomerulus		0.58309	Glomerulus	Arteriole		0.65631	Glomerulus	Artery
	0.933805	Glomerulus	Glomerulus		0.383636	Glomerulus	Arteriole		0.498975	Glomerulus	Artery
	0.923599	Glomerulus	Glomerulus		0.695584	Glomerulus	Arteriole		0.830021	Glomerulus	Artery
	0.871232	Glomerulus	Glomerulus		0.819121	Glomerulus	Arteriole		0.938949	Glomerulus	Artery
	0.906991	Glomerulus	Glomerulus		0.546313	Glomerulus	Arteriole		0.865801	Glomerulus	Artery
	0.829741	Glomerulus	Glomerulus		0.700971	Glomerulus	Arteriole		Nan	Glomerulus	Artery
	0.980971	Glomerulus	Glomerulus		0.310925	Glomerulus	Arteriole		0.357356	Glomerulus	Artery
	0.90007	Glomerulus	Glomerulus		0.754201	Glomerulus	Arteriole		0.714979	Glomerulus	Artery
	0.726029	Glomerulus	Glomerulus		0.629706	Glomerulus	Arteriole		Nan	Glomerulus	Artery
	0.906177	Glomerulus	Glomerulus		0.602759	Glomerulus	Arteriole		0.838833	Glomerulus	Artery
	0.882838	Glomerulus	Glomerulus		0.700012	Glomerulus	Arteriole		0.903421	Glomerulus	Artery
	0.924411	Glomerulus	Glomerulus		0.762828	Glomerulus	Arteriole		0.813695	Glomerulus	Artery
	0.942813	Glomerulus	Glomerulus		0.676415	Glomerulus	Arteriole		0.927207	Glomerulus	Artery
	0.843232	Glomerulus	Glomerulus		0.434424	Glomerulus	Arteriole		Nan	Glomerulus	Artery
	0.921436	Glomerulus	Glomerulus		0.767508	Glomerulus	Arteriole		0.858949	Glomerulus	Artery
	0.942404	Glomerulus	Glomerulus		0.810537	Glomerulus	Arteriole		0.924445	Glomerulus	Artery
	0.875314	Glomerulus	Glomerulus		0.729909	Glomerulus	Arteriole		0.860249	Glomerulus	Artery
