# Supplementary material for: A user-friendly tool for cloud-based whole slide image segmentation with examples from renal histopathology
Source: Commun Med (Lond). 2022 Aug 19;2:105. doi: 10.1038/s43856-022-00138-z (PMC9391340; doi:10.1038/s43856-022-00138-z)
Supplement: Supplementary file 4 — Supplemental Data 3 [file 43856_2022_138_MOESM4_ESM.xlsx]

## Sheet: Fig 4a
Raw data for producing the Receiver operating characteristic plots in Fig. 4a. TPR = true positive ratio FPR = false positive ratio The data is sorted by model indicated by the top label
Combined 1/3rd		Combined		Institution 1		Institution 2		Institution 3
TPR	FPR	TPR	FPR	TPR	FPR	TPR	FPR	TPR	FPR
0	0	0	0	0	0	0	0	0	0
0.00614578	8.40935e-05	0.000739584	0	0.00185431	8.54215e-06	0.00190019	6.18903e-07	0.0422646	0.000555704
0.0349861	0.000492698	0.0104505	2.87339e-05	0.00742755	3.9887e-05	0.0106096	3.10741e-05	0.0926709	0.00160048
0.0685292	0.00128527	0.0293142	0.000108456	0.0149949	6.79633e-05	0.023533	9.42409e-05	0.136058	0.00279192
0.10453	0.00216924	0.0537518	0.000298685	0.0232727	0.000100237	0.0379246	0.000162365	0.173915	0.00404405
0.139187	0.00328114	0.0798774	0.000594914	0.0318801	0.000155377	0.051271	0.000276553	0.208663	0.00534908
0.17503	0.00448626	0.108367	0.000950951	0.0401395	0.000208583	0.0638549	0.000401907	0.239321	0.00666985
0.204454	0.00585135	0.134433	0.00136863	0.0470954	0.000266064	0.0755601	0.000537653	0.268649	0.00796911
0.232862	0.00728627	0.160199	0.00187669	0.0547353	0.000358493	0.0863158	0.00075229	0.291952	0.00934132
0.258739	0.00875209	0.186285	0.0024295	0.0610123	0.000447699	0.0966313	0.000981458	0.313454	0.0107722
0.284079	0.0102741	0.210113	0.00304284	0.0709801	0.000533823	0.106642	0.00117751	0.335585	0.0121459
0.307952	0.0118425	0.233193	0.00375459	0.076264	0.000633035	0.116946	0.00142061	0.353424	0.0136211
0.332411	0.0134016	0.25397	0.00444211	0.0819013	0.00075383	0.126179	0.0016603	0.371201	0.0150753
0.351404	0.0150508	0.275609	0.00515941	0.0868422	0.000862944	0.137112	0.00191828	0.386602	0.0165396
0.369378	0.0166227	0.294625	0.00587508	0.091751	0.000985577	0.146234	0.00225362	0.402304	0.0180505
0.386777	0.0184978	0.314545	0.00663152	0.0962887	0.00115075	0.154941	0.00255136	0.417804	0.0195835
0.402568	0.0205831	0.33335	0.00746636	0.101242	0.00126487	0.162558	0.00286492	0.4299	0.0212029
0.417286	0.0221929	0.350623	0.00826618	0.10686	0.00189637	0.170318	0.00320512	0.441717	0.0228213
0.431244	0.0239611	0.367759	0.0090448	0.111181	0.00202245	0.178452	0.00357306	0.45293	0.0244931
0.445905	0.0256165	0.383888	0.00981788	0.115624	0.00215328	0.186131	0.00404413	0.463732	0.0262304
0.459383	0.0273045	0.400292	0.0106425	0.119807	0.00229404	0.194339	0.00520783	0.474765	0.0278863
0.472148	0.0291255	0.415865	0.011521	0.124381	0.00244761	0.201736	0.00566776	0.48529	0.0296881
0.485288	0.0308383	0.430237	0.0123769	0.129073	0.00260582	0.208298	0.00615934	0.495456	0.0314622
0.497424	0.0325701	0.44426	0.0133984	0.133425	0.00276173	0.214979	0.00664808	0.504858	0.033182
0.508924	0.0343208	0.457804	0.0143404	0.138021	0.0029443	0.221456	0.00717919	0.514837	0.0350412
0.520915	0.0360078	0.471157	0.0153272	0.142141	0.00312825	0.229051	0.00768784	0.524231	0.0368339
0.532458	0.0383695	0.485164	0.0169276	0.146602	0.00333187	0.235793	0.00845941	0.532953	0.038656
0.542656	0.0401024	0.498316	0.017887	0.15086	0.0035777	0.242244	0.00915003	0.5417	0.0405067
0.553573	0.0421246	0.510775	0.0189108	0.155538	0.00379547	0.248573	0.00984017	0.550423	0.042447
0.563571	0.0438162	0.522623	0.0200105	0.159991	0.00402679	0.254474	0.0104928	0.559433	0.0443059
0.573372	0.0467851	0.537675	0.0213593	0.164341	0.00424627	0.260657	0.0111867	0.567582	0.0461847
0.581971	0.0486408	0.549631	0.0224574	0.169607	0.00449393	0.267737	0.0120176	0.576567	0.048296
0.591596	0.0505477	0.56145	0.0237399	0.174175	0.00474883	0.27388	0.01279	0.584207	0.0504722
0.601407	0.052418	0.57147	0.0248326	0.178876	0.00504108	0.281436	0.0136311	0.592064	0.0527818
0.610836	0.0542677	0.582311	0.0260357	0.183533	0.00534919	0.287391	0.0146205	0.600032	0.0549061
0.618759	0.056561	0.592012	0.0274098	0.188661	0.00566069	0.293544	0.0154925	0.607107	0.0571267
0.626631	0.0585789	0.601391	0.028641	0.193396	0.00596064	0.300903	0.016519	0.613638	0.0593831
0.633927	0.0603572	0.611578	0.0304069	0.19809	0.00634613	0.306448	0.0174857	0.621834	0.0620317
0.641638	0.0622617	0.620774	0.0317474	0.203906	0.00673387	0.312741	0.0185419	0.628183	0.0642645
0.648989	0.0641945	0.629612	0.0331153	0.208725	0.00710523	0.31798	0.0195781	0.634591	0.0668191
0.656122	0.0662679	0.638603	0.0345767	0.213638	0.00755436	0.323373	0.020751	0.64099	0.0690607
0.663361	0.068151	0.64672	0.0360671	0.21852	0.00801848	0.328541	0.0218783	0.647018	0.0713632
0.670222	0.0700536	0.655459	0.0375387	0.224352	0.00852955	0.334152	0.0230146	0.654362	0.0747293
0.677791	0.0721918	0.66543	0.039055	0.229692	0.00910016	0.339546	0.0242995	0.661224	0.0771016
0.684746	0.0741198	0.674004	0.0406136	0.235129	0.00962239	0.345421	0.0257566	0.66788	0.0796972
0.692722	0.0764498	0.681578	0.0421861	0.240848	0.0101285	0.350887	0.0272827	0.674489	0.0830598
0.699019	0.0785457	0.689557	0.0438	0.246212	0.0107138	0.35626	0.0287096	0.680318	0.0856636
0.705776	0.0806399	0.697702	0.0454156	0.25146	0.0113733	0.361762	0.0301203	0.686638	0.0882919
0.711736	0.0826607	0.705406	0.0472821	0.25681	0.0120494	0.367409	0.031597	0.692437	0.0909858
0.718077	0.0846961	0.711983	0.049033	0.262387	0.0127592	0.373267	0.0331652	0.698641	0.0936886
0.725525	0.0867315	0.719369	0.0507733	0.267692	0.0135214	0.378758	0.0347739	0.705855	0.0966857
0.73325	0.0890113	0.726747	0.0527689	0.273286	0.0143877	0.384511	0.036782	0.712814	0.0995411
0.739361	0.0912182	0.733796	0.0549399	0.279907	0.015283	0.390604	0.038606	0.719567	0.102834
0.745038	0.0934855	0.740485	0.0568602	0.285491	0.0162155	0.396923	0.0405771	0.726077	0.105721
0.750751	0.0957692	0.747502	0.0590364	0.291669	0.0171512	0.402534	0.0425034	0.7324	0.108601
0.756758	0.0981778	0.754971	0.0610725	0.297542	0.0182169	0.408416	0.0445723	0.738561	0.11171
0.763179	0.100856	0.761438	0.063077	0.30332	0.0193649	0.41373	0.0466597	0.745043	0.115488
0.769312	0.10355	0.769254	0.0656104	0.309768	0.0204897	0.420421	0.0488383	0.751166	0.118765
0.774448	0.106525	0.775644	0.0678707	0.315835	0.0217738	0.426622	0.0512063	0.757442	0.122309
0.779843	0.109473	0.782	0.0702499	0.322703	0.0231571	0.432505	0.0534	0.763268	0.125754
0.785132	0.112076	0.78841	0.0728854	0.329352	0.0245677	0.438174	0.0557684	0.770078	0.129211
0.790535	0.114921	0.7947	0.0753664	0.337313	0.0261102	0.443915	0.0583352	0.775993	0.133043
0.795559	0.117685	0.800544	0.0778776	0.344393	0.0277611	0.450028	0.0609483	0.782204	0.136699
0.800891	0.120744	0.807151	0.0804405	0.351486	0.0294953	0.456465	0.0638756	0.787923	0.140579
0.806506	0.124041	0.813149	0.0833697	0.359711	0.0313771	0.462553	0.0667773	0.794104	0.144853
0.811498	0.127114	0.819809	0.0862564	0.366854	0.0336834	0.468618	0.0697246	0.799394	0.149289
0.816537	0.130266	0.825636	0.0893623	0.373907	0.0357359	0.474967	0.0727195	0.805526	0.153832
0.821701	0.133906	0.831657	0.0922486	0.381815	0.0381657	0.482613	0.0760686	0.810742	0.158262
0.826478	0.137226	0.838002	0.0952726	0.390033	0.0407888	0.489984	0.0795774	0.816503	0.163174
0.831596	0.141536	0.843693	0.098512	0.397749	0.043624	0.499052	0.0831696	0.821472	0.167967
0.837601	0.145465	0.849565	0.102019	0.4059	0.0463676	0.506131	0.0867382	0.826314	0.172846
0.842793	0.149095	0.855847	0.105597	0.414816	0.0493955	0.513046	0.0907979	0.831807	0.178314
0.847764	0.153062	0.861692	0.109639	0.423091	0.0527348	0.518942	0.0950709	0.836338	0.184606
0.852873	0.157364	0.867588	0.113667	0.43422	0.0566543	0.525992	0.0996295	0.841522	0.189896
0.858343	0.16185	0.875142	0.11868	0.443237	0.0611234	0.532537	0.105346	0.846585	0.195448
0.863065	0.166721	0.881245	0.123013	0.452465	0.0656975	0.540333	0.111	0.851296	0.201249
0.869813	0.171467	0.887589	0.128809	0.461045	0.0703619	0.547029	0.11658	0.856086	0.20775
0.875801	0.176559	0.895036	0.134419	0.471082	0.0755816	0.553083	0.122688	0.86132	0.214604
0.880967	0.182505	0.901789	0.139748	0.48199	0.0818093	0.562877	0.130173	0.866667	0.222813
0.886348	0.188205	0.907172	0.145219	0.492732	0.0879239	0.569841	0.137265	0.872258	0.230465
0.891334	0.194355	0.912256	0.150708	0.503677	0.095188	0.576831	0.14407	0.877539	0.239171
0.895769	0.20234	0.918144	0.156807	0.517938	0.103005	0.582625	0.15132	0.88332	0.248007
0.900371	0.208467	0.923505	0.163111	0.531055	0.111965	0.589561	0.159396	0.888749	0.257616
0.905469	0.215999	0.928678	0.170501	0.543926	0.121348	0.597528	0.166948	0.894133	0.267331
0.910871	0.222816	0.933857	0.177987	0.556654	0.131851	0.605038	0.175133	0.899205	0.277494
0.916804	0.230069	0.939036	0.186509	0.570495	0.144886	0.612477	0.184371	0.90626	0.28818
0.923066	0.238448	0.94451	0.195498	0.585917	0.157978	0.619664	0.194744	0.912093	0.299142
0.928505	0.248053	0.950935	0.207926	0.603188	0.172846	0.631857	0.206984	0.918585	0.311397
0.934162	0.259056	0.956156	0.218885	0.62276	0.192199	0.641193	0.218589	0.924694	0.326138
0.939788	0.270652	0.96208	0.232706	0.642218	0.210862	0.649611	0.232894	0.931015	0.34041
0.944929	0.28325	0.967216	0.245984	0.659397	0.230811	0.659409	0.24946	0.937281	0.355939
0.950126	0.296542	0.972148	0.262446	0.681199	0.254617	0.671517	0.265847	0.943445	0.375436
0.955507	0.311904	0.976254	0.282243	0.703528	0.280923	0.685067	0.285697	0.949278	0.39757
0.962023	0.33264	0.980735	0.303908	0.726906	0.312021	0.700729	0.310818	0.955065	0.424948
0.970759	0.35681	0.984351	0.335538	0.751806	0.347291	0.717547	0.338973	0.961381	0.453806
0.976374	0.385336	0.988516	0.37068	0.7805	0.387638	0.738597	0.379323	0.969188	0.497024
0.982422	0.426261	0.992535	0.411078	0.81022	0.43712	0.76396	0.434932	0.976424	0.545752
0.98787	0.475098	0.995087	0.465731	0.853847	0.518228	0.802405	0.512681	0.982739	0.619018
0.9935	0.547473	0.997576	0.555877	0.896689	0.624216	0.85215	0.624352	0.988845	0.704278
0.998355	0.687245	0.999271	0.715474	0.935395	0.785314	0.922158	0.794162	0.998097	0.822414
1	1	1	1	1	1	1	1	1	1

## Sheet: Fig 4b
Raw data for producing the Receiver operating characteristic plots in Fig. 4b. TPR = true positive ratio FPR = false positive ratio The data is sorted by model indicated by the top label
Combined 1/3rd		Combined		Institution 1		Institution 2		Institution 3
TPR	FPR	TPR	FPR	TPR	FPR	TPR	FPR	TPR	FPR
0	0	0	0	0	0	0	0	0	0
0	0	0	0	0	0	0	0	0.00128828	9.29806e-06
0.000288436	6.36638e-07	0	0	0	0	0	0	0.00509719	4.61523e-05
0.00168311	1.64268e-06	5.08223e-05	0	0	0	0	0	0.0105515	0.000130244
0.00288543	5.36033e-06	0.000146133	0	0	0	0	0	0.0165338	0.000220332
0.00463719	2.85151e-05	0.00031898	2.8295e-07	4.29052e-05	1.08386e-05	0	0	0.0224578	0.000332238
0.00666967	5.88065e-05	0.000698181	1.737e-06	7.32964e-05	1.72993e-05	0	0	0.0284238	0.000437504
0.00913575	0.000102326	0.00113964	3.34824e-06	0.000175401	1.98458e-05	0	0	0.0347004	0.000543186
0.0123099	0.000168135	0.00172985	4.57436e-06	0.000250893	2.28089e-05	0	0	0.0400955	0.000634013
0.0155081	0.00022111	0.00262641	1.40532e-05	0.000308305	2.41215e-05	0	0	0.0454878	0.000758369
0.0191896	0.000299369	0.00363785	2.18029e-05	0.00035499	2.53869e-05	0	0	0.0509681	0.000854124
0.0229306	0.000388789	0.00509668	3.68464e-05	0.000412095	2.79492e-05	0	0	0.0563173	0.000962644
0.0268306	0.000480583	0.00680232	4.59165e-05	0.000444886	2.92382e-05	0	0	0.0618907	0.00111459
0.0311093	0.000583239	0.0085053	5.45779e-05	0.000552456	3.06844e-05	0	0	0.0674301	0.00124753
0.0354499	0.000691074	0.0102876	6.80102e-05	0.000673612	3.25235e-05	0	4.59008e-06	0.072526	0.00140142
0.0396654	0.000811957	0.0122874	7.66716e-05	0.000739962	3.40405e-05	3.85636e-05	5.50181e-06	0.0778701	0.00156816
0.0441179	0.000925986	0.0143811	9.67061e-05	0.000828071	3.62648e-05	8.35631e-05	7.01874e-06	0.0830703	0.00173808
0.0489896	0.00104482	0.0169482	0.000116937	0.000926038	3.77581e-05	0.000129022	1.41947e-05	0.0883388	0.00194872
0.0536046	0.00119021	0.0196463	0.000141192	0.00102891	3.922e-05	0.000157217	1.77158e-05	0.0936418	0.00213638
0.058734	0.00132104	0.022106	0.000157234	0.00113908	4.14443e-05	0.00022939	2.20701e-05	0.0997148	0.00236511
0.0639662	0.0014591	0.0247969	0.000177418	0.00126095	4.23639e-05	0.000272959	2.3815e-05	0.105022	0.0025786
0.0692762	0.0016055	0.0276988	0.000207033	0.00146726	4.94534e-05	0.000368219	2.71554e-05	0.110219	0.00282053
0.0744899	0.00175912	0.0305478	0.000237993	0.00164879	5.21807e-05	0.000465164	2.89945e-05	0.115559	0.00305046
0.0797786	0.00196709	0.0338648	0.000305963	0.00182194	5.62206e-05	0.000510879	3.35925e-05	0.120367	0.00325989
0.0862207	0.00214883	0.0369188	0.000347824	0.00203131	5.93409e-05	0.00069721	3.73887e-05	0.125493	0.00349854
0.0915544	0.00234284	0.0405486	0.000400477	0.00220318	6.66269e-05	0.000762385	3.95894e-05	0.130595	0.00373239
0.0979261	0.00254577	0.044361	0.000440349	0.00237332	7.6428e-05	0.000830063	4.02811e-05	0.13647	0.00400869
0.103153	0.00276353	0.0477979	0.000506677	0.00263566	8.21341e-05	0.000961333	4.46275e-05	0.141231	0.00429289
0.108478	0.00298868	0.0512538	0.000560241	0.00278496	9.17544e-05	0.00106441	4.84238e-05	0.146085	0.00457285
0.114075	0.00326239	0.0548527	0.000626082	0.00304101	0.000106727	0.00116861	5.08131e-05	0.151337	0.00488969
0.119049	0.00350769	0.0585431	0.000714952	0.00329282	0.000118776	0.00125906	6.2029e-05	0.156128	0.00518244
0.123849	0.00375918	0.0624602	0.000785831	0.00349192	0.000130275	0.00133844	7.58699e-05	0.160756	0.00551954
0.129317	0.00401586	0.0662689	0.000866315	0.00368786	0.000151771	0.00141695	8.03107e-05	0.16569	0.00582172
0.134843	0.00426094	0.0698708	0.000958281	0.00409444	0.000160095	0.00155629	8.99074e-05	0.170758	0.00614443
0.14036	0.00458261	0.0738644	0.00105356	0.00444565	0.000174368	0.00170135	0.000101052	0.175945	0.00647311
0.14646	0.00486567	0.0783657	0.00115052	0.00479721	0.000192351	0.00194059	0.000115098	0.181333	0.0067841
0.152119	0.00517414	0.0824454	0.00124024	0.00517999	0.000222061	0.00215589	0.000124372	0.186578	0.00715332
0.158166	0.00548444	0.086685	0.00132026	0.0056615	0.000257445	0.00238717	0.000137797	0.191976	0.00757252
0.163481	0.00585952	0.0910616	0.00143392	0.0061878	0.000290134	0.00270175	0.000149468	0.19892	0.00799609
0.169152	0.00628481	0.0957698	0.00155836	0.00671431	0.000314979	0.00298656	0.000179115	0.204038	0.00837951
0.175174	0.00663028	0.100221	0.0016814	0.00725063	0.000347306	0.00333333	0.000191691	0.20939	0.00874674
0.180843	0.00698899	0.104976	0.00183761	0.00781657	0.000387956	0.00363816	0.000213242	0.215248	0.00922894
0.18677	0.00737477	0.10972	0.00197536	0.00842266	0.000451321	0.00406328	0.00022691	0.220795	0.00966279
0.193088	0.00777455	0.114545	0.0021307	0.00916533	0.00052422	0.004505	0.00025952	0.225827	0.0101369
0.198954	0.0081833	0.119988	0.00229319	0.00985314	0.000578955	0.00498957	0.000289804	0.231553	0.0106332
0.205128	0.00862381	0.126191	0.00249103	0.0107343	0.00063865	0.0055478	0.000335642	0.237332	0.0111827
0.211491	0.00906676	0.131909	0.00268566	0.0115502	0.00070053	0.00610879	0.000367733	0.244706	0.0117626
0.218379	0.00958774	0.137197	0.00287403	0.0123649	0.000768595	0.00683026	0.000396264	0.250904	0.0124085
0.225625	0.0100371	0.142991	0.00305494	0.013157	0.000841313	0.0074624	0.000429809	0.25699	0.0130699
0.234618	0.0105117	0.148777	0.00326583	0.0143602	0.000926544	0.00826544	0.000468047	0.263071	0.0137951
0.240771	0.0110326	0.154804	0.00348767	0.0155792	0.00103921	0.00900213	0.000521768	0.27042	0.0144224
0.247508	0.0115939	0.160887	0.00373662	0.0170599	0.00116103	0.00983255	0.000574404	0.277208	0.0151578
0.253936	0.0121309	0.167211	0.00399487	0.0183705	0.00126626	0.0109282	0.000640843	0.283157	0.0159248
0.260594	0.0127625	0.173931	0.00423376	0.0198009	0.00139628	0.0118825	0.00071015	0.289603	0.0167333
0.267608	0.0133632	0.1828	0.0045229	0.0216229	0.00157384	0.0128484	0.000814763	0.295597	0.017588
0.274624	0.0140156	0.188999	0.00481316	0.0233717	0.00173814	0.0138139	0.000919093	0.30186	0.0184328
0.28169	0.0146433	0.195149	0.00513292	0.0251846	0.00196422	0.0148482	0.00102591	0.307942	0.0194166
0.2888	0.0153756	0.202157	0.00543871	0.0270148	0.0021963	0.0161956	0.00114963	0.31409	0.0203688
0.29629	0.0161026	0.209226	0.00579109	0.0291862	0.00248789	0.0176307	0.00127065	0.320418	0.0214363
0.303848	0.0168685	0.21794	0.00615142	0.0316321	0.00278494	0.0193295	0.00141837	0.326982	0.0225387
0.310947	0.0177462	0.22475	0.00656058	0.0343109	0.00311394	0.0211265	0.00158283	0.333382	0.0236726
0.319659	0.0186146	0.232363	0.00697861	0.0371088	0.00350323	0.0234535	0.00177146	0.339917	0.0248661
0.327454	0.0194701	0.240354	0.00744529	0.0404211	0.0039394	0.0254431	0.0019502	0.34654	0.0260957
0.335889	0.0204788	0.248193	0.00788129	0.0438928	0.00440682	0.0274554	0.00215569	0.353113	0.0274822
0.34434	0.021502	0.258992	0.00842062	0.0477371	0.00489093	0.0300076	0.00241055	0.359666	0.0287783
0.354647	0.0225772	0.267083	0.0089374	0.0516625	0.00542892	0.0325266	0.00265994	0.36673	0.0301929
0.362784	0.0237198	0.275165	0.00946364	0.0558703	0.0060599	0.0353751	0.00291775	0.373944	0.0317268
0.373753	0.0249762	0.283818	0.0100462	0.0607144	0.00683188	0.0385156	0.00318584	0.381025	0.0333924
0.382469	0.0262486	0.293645	0.0106624	0.0657916	0.00768397	0.0423763	0.00350065	0.389413	0.0350864
0.393972	0.0277128	0.303738	0.0114991	0.0711337	0.00877832	0.0464646	0.00389776	0.398145	0.0369487
0.403426	0.0292444	0.312992	0.0121946	0.0771549	0.00994722	0.0509872	0.00427066	0.406177	0.0388665
0.413208	0.030968	0.324016	0.0129906	0.0839038	0.0113103	0.055865	0.00471903	0.414521	0.0409331
0.423739	0.0327585	0.335975	0.0138275	0.0905335	0.0128085	0.0612285	0.00530579	0.423384	0.0430762
0.433698	0.0347072	0.346569	0.0147984	0.0980767	0.01458	0.0675957	0.0059041	0.432897	0.0453298
0.44474	0.0369854	0.357431	0.0158874	0.105927	0.0166588	0.0740554	0.00660139	0.442586	0.0479107
0.45587	0.0392583	0.368985	0.0170616	0.114652	0.0189315	0.0817445	0.00741525	0.452034	0.0506714
0.466991	0.0420795	0.380895	0.0182976	0.123756	0.0215775	0.0894	0.00827259	0.463474	0.0540375
0.478944	0.0448383	0.393995	0.0197571	0.134599	0.0248791	0.0987838	0.00922114	0.474218	0.0573627
0.49153	0.0481817	0.406763	0.0212351	0.14544	0.0287198	0.109151	0.0103032	0.484897	0.0607776
0.504455	0.0518349	0.422929	0.0230071	0.157623	0.0334213	0.120193	0.0116377	0.495541	0.0645455
0.518242	0.0558671	0.437738	0.0258636	0.172376	0.0391536	0.132259	0.0132392	0.507083	0.0688079
0.532383	0.0602212	0.454335	0.0280038	0.187029	0.0452743	0.146027	0.015101	0.518686	0.0732849
0.54725	0.0654078	0.470031	0.030462	0.202184	0.052554	0.163078	0.0173803	0.531923	0.078183
0.562612	0.071015	0.486836	0.0333966	0.2197	0.0612261	0.180004	0.0199576	0.545369	0.0840662
0.578912	0.0777845	0.504616	0.0368021	0.238482	0.0720637	0.199477	0.0233644	0.56052	0.0898153
0.597031	0.0857949	0.524932	0.040932	0.260162	0.08384	0.220786	0.0274655	0.574993	0.0966049
0.614925	0.0937671	0.547057	0.0457366	0.28543	0.0984868	0.246174	0.0330099	0.593036	0.103904
0.634564	0.104514	0.576215	0.0516211	0.311817	0.116804	0.272385	0.0398709	0.609692	0.112615
0.65704	0.11676	0.59912	0.0586795	0.339204	0.136477	0.303111	0.0491163	0.627251	0.122114
0.680665	0.130435	0.625309	0.067096	0.369419	0.159073	0.342115	0.0610841	0.644001	0.133765
0.705503	0.14786	0.650581	0.0778913	0.402871	0.184603	0.381721	0.0776803	0.663941	0.148012
0.731969	0.16865	0.677739	0.0920108	0.442272	0.214251	0.426787	0.0991441	0.68393	0.163094
0.757641	0.193374	0.707959	0.110366	0.485347	0.24513	0.476173	0.1274	0.70778	0.181725
0.787795	0.224272	0.741885	0.135475	0.530406	0.282693	0.534329	0.169604	0.731216	0.204626
0.816827	0.260719	0.774504	0.1693	0.581593	0.324361	0.599578	0.225186	0.758937	0.235863
0.850242	0.311771	0.82007	0.214823	0.638058	0.377456	0.678379	0.3119	0.787634	0.274587
0.880605	0.375702	0.856055	0.276594	0.705786	0.443504	0.768388	0.420626	0.814992	0.326359
0.916119	0.462064	0.892971	0.367507	0.767973	0.523932	0.864603	0.581022	0.851775	0.393898
0.952804	0.594157	0.932194	0.507115	0.833065	0.625412	0.932733	0.737157	0.895824	0.509538
0.983305	0.786565	0.971682	0.725025	0.908104	0.761138	0.984203	0.916999	0.950623	0.704331
1	1	1	1	1	1	1	1	1	1

## Sheet: Fig 4c
The raw percent IFTA (interstitial fibrosis & tubular atrophy) scores used to calculate Intraclass correlation coefficient to derive the confusion matrix in Fig. 4c.
WSI	Pathologist	Pathologist	Pathologist	Institution	Institution	Institution	Combined	Combined
	1	2	3	1	2	3	1/3rd	Full
1	40	50	40	34.1	39.1	48	33.7	28.1
2	20	20	20	37.3	14.5	43.6	25.2	19.4
3	10	0	0	2.7	2	6.3	2.5	3.3
4	10	10	10	13.3	12	20.3	17.1	14.6
5	60	50	60	26.8	28.8	53.1	40.5	35.8
6	10	10	10	5.2	8.4	26.5	9.1	8.9
7	10	20	20	6.4	14.4	27.9	20.2	16.4
8	0	0	0	0.6	13.9	20.3	5.8	1.6
9	10	20	30	4.7	8.9	13.3	9	9.4
10	30	30	50	8	29.7	43.7	28.3	25.4
11	20	50	40	12.2	13.9	47.8	17.1	17.1
12	0	0	0	2.3	1.4	5.3	3.2	3.9
13	0	10	10	4.1	10	49.2	24.2	11.9
14	0	10	10	5.7	7.5	12.3	6.5	7.8
15	10	20	20	11	12.3	22.9	17.9	17.2
16	10	0	0	3.3	0.8	14.1	2.9	4.7
17	30	40	50	15.9	24	26.8	19.4	22.9
18	0	0	0	1.3	5.2	3.3	1.8	2.4
19	20	0	0	0.2	0	3.6	0.6	0.6
20	20	30	30	15.5	19.7	34.5	25.9	25.5
21	0	20	20	5.7	6.9	24.9	8.9	9.9
22	30	20	30	5.9	11.2	18.9	11.8	16.1
23	30	40	40	33.3	18.6	38.8	38.3	41
24	30	50	50	26.1	21.7	43.6	29.4	36.8
25	0	0	0	3.6	1.9	10	3.5	3.5
26	20	30	30	21.5	10.1	29.3	26.9	24.4
