# Supplementary material for: A user-friendly tool for cloud-based whole slide image segmentation with examples from renal histopathology
Source: Commun Med (Lond). 2022 Aug 19;2:105. doi: 10.1038/s43856-022-00138-z (PMC9391340; doi:10.1038/s43856-022-00138-z)
Supplement: Supplementary file 5 — Supplemental Data 4 [file 43856_2022_138_MOESM5_ESM.xlsx]

## Sheet: Fig 5a
Raw data from Fig. 5a UMAP_1 = First UMAP feature UMAP_2 = Second UMAP feature Label 0 = Young Label 1 = Old Selected feature is the featrure plotted in the violin plot
UMAP_1	UMAP_2	Label	Selected Feature
-4.25243	0.964175	0	1.9922
-4.20987	1.00773	0	2.0386
-1.53787	-1.0524	0	2.157
1.3327	-2.6601	0	2.0761
1.32698	-2.77085	0	2.0247
1.83258	-1.76327	0	2.1481
-0.00495231	-4.34522	0	2.0575
1.38008	-3.20113	0	2.0732
0.548317	-4.78801	0	2.1517
0.196357	-2.76723	0	2.044
0.773355	-3.32136	0	2.0482
1.59878	-1.9355	0	2.081
1.19456	-1.71504	0	2.168
-1.65439	-1.02449	0	2.1251
1.39638	-2.18795	0	2.0302
1.02061	-2.88746	0	2.0986
1.27174	-3.33339	0	1.8835
2.54464	-2.04172	0	2.1478
0.862129	-3.6716	0	2.0591
2.22006	-0.768962	0	2.3132
1.0265	-1.7441	0	2.1116
1.92431	-1.91891	0	2.1193
0.946495	-3.84635	0	2.0216
1.57103	-3.3971	0	2.0344
-0.960906	-1.32307	0	2.0758
1.77764	-1.86875	0	2.0863
1.29451	-4.36838	0	2.0667
1.27698	-0.907828	0	2.2406
2.45351	-1.94476	0	2.1758
1.47714	-1.75445	0	2.0441
0.773995	-3.16323	0	1.9064
1.90139	-3.82584	0	1.9889
0.464387	-4.78131	0	2.1869
1.70126	-2.42186	0	2.0964
1.63985	-3.27205	0	1.9086
0.315907	-0.708239	0	2.1794
1.07158	-2.52236	0	1.984
1.63833	-0.148816	0	2.5037
1.78701	0.486417	0	2.6355
2.24631	-0.0253405	0	2.4694
2.08674	-1.4693	0	2.2492
2.69121	-1.72414	0	2.2128
2.08355	-1.83966	0	2.0999
2.04349	0.199009	0	2.5273
1.09006	-3.76843	0	1.9931
1.90232	-1.24882	0	2.2977
-0.896251	-2.42992	0	2.075
2.01339	-2.28395	0	2.1291
3.02984	-2.29163	0	2.13
1.47304	-3.93826	0	1.9311
2.37331	-1.24299	0	2.2825
2.08692	-2.797	0	2.1623
1.94033	-0.279659	0	2.3811
1.7509	-2.76972	0	2.0624
1.87963	-3.23146	0	1.988
2.58312	-2.56735	0	2.1293
1.98088	-2.75911	0	2.0436
-1.75819	-0.957311	0	2.1351
2.36756	-2.30966	0	2.0851
1.30149	-3.86714	0	1.9286
2.20846	-0.290791	0	2.3755
1.90597	-2.95278	0	1.9737
2.90528	-2.3184	0	2.215
2.51627	-2.83333	0	2.0723
2.36057	-2.46247	0	1.9564
2.08785	-3.43634	0	1.8068
2.90723	-1.5751	0	2.3764
2.09895	0.297887	0	2.6394
-1.57675	-1.15879	0	2.0673
2.2376	-4.0002	0	1.882
2.64406	-2.1296	0	2.1218
2.98683	-2.07184	0	2.231
3.18933	-1.53904	0	2.1606
1.99966	-3.52766	0	1.7963
3.1645	-1.35494	0	2.3286
2.31877	-3.87318	0	2.0365
3.00371	-2.17141	0	2.0796
2.19135	-4.04178	0	1.7509
2.25873	-3.30871	0	1.94
-2.0158	-2.97076	0	1.9938
3.06075	-2.93783	0	1.9724
2.86996	-3.22811	0	1.8641
2.86757	-3.09218	0	1.8657
3.10881	-1.70256	0	2.2885
3.3086	-2.18754	0	2.1616
3.01274	-1.50631	0	2.3959
3.36922	-1.64711	0	2.4289
3.11829	-1.99916	0	2.2091
2.88354	-2.83958	0	2.0749
4.337	-2.72248	0	1.7882
0.0693761	-0.998377	0	2.2066
4.28515	-2.5359	0	2.1221
-0.780146	-0.094902	0	1.6338
-3.22334	1.9977	0	2.2397
-0.750938	-2.45153	0	2.2756
-0.950073	1.27447	0	2.1336
-1.56906	-2.26299	0	2.3854
0.82921	0.603129	0	2.0803
-1.37279	0.0441301	0	2.504
-1.36369	-1.13589	0	2.2922
-0.294635	-2.25372	0	2.1602
0.664365	-0.725308	0	2.0878
-1.46753	-2.8887	0	2.2018
-1.52802	-3.22708	0	2.0884
-2.90648	-0.372712	0	1.9887
-0.326382	-1.7817	0	2.024
-1.56013	-3.18133	0	2.2299
0.850212	-0.731624	0	1.9187
-1.10212	-0.734569	0	2.2199
0.928594	0.101876	0	2.1112
1.09711	-2.68946	0	2.2939
0.131529	-3.36535	0	2.1179
3.44504	0.237786	0	2.1408
-0.820184	-2.09494	0	2.3843
0.0297467	-2.73644	0	1.9616
-3.58884	1.93771	0	2.1115
-1.38434	-2.82101	0	2.3209
-0.198985	-3.03133	0	1.864
-0.387339	-2.50279	0	2.0539
0.238883	-2.10503	0	1.934
-0.676537	-2.44472	0	1.9081
-0.200303	-2.92743	0	1.9384
1.0722	-0.377347	0	2.0756
-0.715876	-3.42286	0	2.3772
-0.0788439	-2.29074	0	2.0114
-0.372253	-2.29252	0	2.1522
-2.29375	0.806275	0	1.9763
0.607024	-4.00967	0	2.3119
0.578749	-1.9766	0	2.0081
0.801664	-4.04971	0	1.9797
-0.466412	-2.07735	0	2.1127
-0.37766	-3.0124	0	1.9012
0.24875	-1.82156	0	2.0889
1.74895	0.952975	0	2.0222
-0.600821	-3.63118	0	2.4325
0.80917	-1.13616	0	1.9616
-1.69208	-3.26793	0	2.1163
-2.81558	-1.51365	0	1.9635
1.41135	-2.04907	0	2.1704
0.389639	-3.73228	0	2.1073
1.61623	0.501669	0	2.0668
0.539026	-2.62852	0	2.5494
1.24439	-1.54656	0	2.0017
2.12858	0.273102	0	2.1627
0.861575	-1.75293	0	2.3882
0.00637496	-2.7308	0	2.0593
-0.662028	-3.80444	0	2.0011
0.745521	-2.66327	0	1.999
-2.03384	0.399384	0	2.1477
1.44459	-3.49962	0	2.1544
0.118198	-2.55302	0	2.1435
0.156555	-1.75348	0	1.907
-0.23359	-2.48186	0	2.0647
1.89935	0.202213	0	2.0316
1.32652	0.175676	0	2.4814
0.149686	-3.26545	0	2.3995
0.138878	-4.17833	0	2.062
1.05965	-4.42333	0	2.123
0.402567	-3.15938	0	2.1087
-1.88017	1.5229	0	2.0016
0.657637	-3.35367	0	2.2589
0.685773	-2.47694	0	1.983
0.111407	-1.67785	0	1.9975
1.25496	-4.08058	0	2.0218
0.955798	-1.80676	0	2.135
0.215152	-3.13941	0	2.0073
0.50433	-3.67154	0	1.8929
-0.342552	-2.788	0	2.1298
0.780318	-1.29706	0	1.9697
0.912342	-3.45362	0	2.114
-0.612095	-1.53674	0	2.09
0.268607	-2.67504	0	2.2556
1.58755	0.332308	0	2.0028
1.2125	-0.998137	0	2.5132
0.387562	-2.31557	0	2.2468
1.02968	-3.41577	0	1.8992
1.20586	-1.78778	0	2.0803
0.965731	-2.34348	0	2.067
1.80777	-1.10818	0	2.1203
0.930008	-2.36541	0	2.235
1.50625	-1.26654	0	1.9593
-3.44736	-1.35816	0	2.2494
-3.23727	-0.89101	0	2.306
-2.71361	1.81825	0	2.0938
-0.0314177	-2.67029	0	2.2996
0.34725	-4.13547	0	1.9991
4.13271	-0.820816	0	2.1735
1.17134	-0.949392	0	2.2873
1.42442	-2.58846	0	2.258
0.394851	-2.85138	0	2.1739
-0.0612982	-4.34625	0	1.9055
1.06878	-0.581426	0	1.9479
1.67284	-0.832737	0	2.3584
1.01772	-3.62329	0	2.2793
-0.406725	2.43311	0	1.9521
0.583503	-3.7758	0	2.4475
0.447568	-3.75207	0	2.0641
1.60033	-3.78301	0	1.9707
2.73961	-1.55447	0	2.0998
0.965329	-3.74023	0	2.2336
1.68421	-0.82333	0	1.9077
0.783	-2.39497	0	2.3274
1.08783	-2.26214	0	1.9431
1.31172	-3.89858	0	2.1188
0.170919	-2.55821	0	1.9368
-2.81619	-0.403658	0	1.8396
1.56046	-3.52986	0	2.2725
1.64793	-1.38125	0	2.045
1.70938	-3.51355	0	2.1794
1.49088	-4.12843	0	2.0891
1.56977	-1.88604	0	2.0121
1.24454	-2.94469	0	2.1379
0.766976	-3.51173	0	2.0057
1.40651	-2.2452	0	1.9188
1.96113	-2.41596	0	2.0379
1.77017	-1.53318	0	2.1182
-1.81339	1.10408	0	2.109
1.82335	-0.526687	0	2.4411
2.59995	-1.8803	0	2.412
1.19601	-4.46268	0	2.2886
1.87183	-2.91875	0	2.062
1.10751	-3.62936	0	2.1036
1.60089	-4.40678	0	1.8514
0.814031	-3.4354	0	1.7822
0.755829	-3.71235	0	2.0035
1.68909	-2.90472	0	1.8016
1.68953	-4.39188	0	1.912
-2.68899	0.021327	0	2.1254
1.53829	-1.93297	0	2.1077
1.86189	-1.44443	0	2.1755
1.21412	-3.46367	0	2.1449
1.37179	-3.43935	0	1.8216
1.04521	-4.35048	0	1.8161
2.24068	-3.43115	0	1.8994
2.03563	-2.50373	0	2.2196
2.39997	-2.29526	0	2.0732
1.72722	-3.78229	0	2.1188
1.78813	-4.29319	0	1.7082
-1.99846	-1.05873	0	1.9406
1.91666	-3.64292	0	2.0403
3.12257	-2.57062	0	1.8052
2.15282	-3.02811	0	2.1457
1.76583	-3.65621	0	2.0445
2.14746	-3.3187	0	1.7537
2.47634	-3.75424	0	1.6581
2.36095	-2.76047	0	2.0459
2.25678	-3.26517	0	2.0242
2.78129	-3.35578	0	2.0109
1.85761	-4.00926	0	1.9786
-2.38797	0.653723	0	1.7479
2.24562	-2.9697	0	2.2337
2.70903	-3.03981	0	1.9586
2.94759	-2.556	0	1.9429
2.51568	-3.56142	0	2.0446
2.93451	-1.74441	0	1.9506
2.84641	-2.72656	0	2.1976
2.86314	-1.2339	0	2.1226
2.90575	-2.82134	0	2.326
2.74674	-1.27153	0	1.9743
4.25704	-2.63308	0	2.3874
-2.04934	-0.446849	0	2.0536
2.46629	-3.42957	0	2.0503
3.01324	-3.09999	0	1.7525
2.69968	-2.72791	0	1.9045
2.37337	-3.3945	0	2.0323
1.96448	-4.13665	0	1.7311
3.25029	-2.08051	0	1.7372
3.58964	-2.46991	0	2.2616
3.43512	-2.00911	0	2.114
3.2063	-2.63763	0	2.2167
4.13365	-2.78178	0	1.992
-2.44565	-0.946863	0	1.9027
-1.3981	0.427565	0	2.1251
-3.51915	-1.31695	0	2.1776
-1.3008	-1.5659	0	2.2865
-0.533694	2.46308	0	1.998
-1.86401	0.363378	0	2.3974
-1.61657	-1.76644	0	2.311
-1.29304	-1.53351	0	2.0418
-1.2357	-0.209051	0	2.0498
-1.50826	-1.50863	0	2.2399
-0.0490741	-1.37192	0	1.9874
-1.72872	-1.60267	0	2.2607
-1.8813	-2.50931	0	2.171
-3.13784	-0.699069	0	2.0645
0.562834	-1.70586	0	2.0642
-2.25359	-2.87936	0	2.021
-1.51053	-2.75828	0	1.9571
-1.01834	-3.39739	0	1.9083
-0.854841	-1.58485	0	1.9628
-0.223692	-2.35778	0	2.145
-0.252673	-2.55459	0	2.0473
0.00445617	-1.96653	0	2.0489
0.0439082	-1.91089	0	1.9393
-0.0116347	-3.18556	0	1.8684
-3.13647	-0.579842	0	1.9986
-0.752499	-0.132256	0	2.0008
-0.47498	-2.07853	0	2.1209
-0.940239	-0.902695	0	2.018
0.924932	0.541362	0	2.035
-1.55187	-3.0341	0	2.4858
0.598836	-0.520001	0	1.9956
-1.40973	-3.60626	0	2.1694
3.46086	0.864106	0	1.9996
0.542433	-2.94811	0	2.2361
-0.0401033	-3.14199	0	2.0991
-2.89335	0.722115	0	2.0253
-1.88352	-3.10691	0	2.2598
3.91263	0.850888	0	1.8517
1.071	-0.366992	0	2.3332
-0.117915	-4.13833	0	2.2621
0.36144	-1.89267	0	2.1819
0.609108	-3.16447	0	2.0375
-1.95579	-3.32513	0	2.0599
0.374773	-2.20955	0	1.9141
-0.427117	-3.52349	0	1.9194
0.346244	-2.35906	0	2.0143
-3.04975	0.378507	0	2.0428
-0.077969	-4.63924	0	2.2339
0.936344	-0.680478	0	2.2537
-0.792807	-3.42821	0	2.283
-0.0744461	-2.3205	0	2.0427
0.703303	-2.11707	0	1.9279
0.939537	-0.622213	0	2.0385
0.0290824	-3.71523	0	2.2787
0.0697848	-2.70036	0	2.1142
0.583644	-1.97067	0	2.0183
0.151499	-3.39041	0	2.0631
-3.02321	-0.664191	0	2.1213
0.849511	-1.14645	0	2.1598
0.219914	-3.12649	0	2.1943
-0.662011	-2.8414	0	2.052
0.519473	-1.57888	0	1.9527
0.834649	-0.944729	0	2.0082
-0.00509441	-2.69238	0	2.2409
0.0462018	-2.02167	0	1.8515
0.636595	-2.50299	0	2.0932
1.0791	-1.12989	0	2.0889
-0.101646	-2.78368	0	2.2588
-2.26255	1.408	0	1.8168
1.26656	-0.181304	0	2.1673
0.899454	-2.42289	0	2.4159
-0.110935	-4.1317	0	2.0983
-0.61785	-4.04279	0	2.042
1.20437	-0.508289	0	1.8744
0.651753	-1.82652	0	2.2888
-0.259987	-2.72952	0	1.9401
1.2565	-2.16573	0	2.0655
0.10873	-4.03971	0	2.1367
0.220323	-3.14353	0	1.9937
-1.83575	2.14681	0	2.0802
-0.753621	-3.46259	0	2.1947
-0.230764	-3.49034	0	1.9625
1.27438	-0.624432	0	1.9245
-0.294559	-4.33166	0	2.3619
1.14461	-4.22526	0	2.055
1.64221	-0.97885	0	2.1627
0.440466	-4.51921	0	2.2476
0.109519	-4.32912	0	2.3295
1.38317	-2.18702	0	2.2101
0.22232	-3.37107	0	2.0984
-3.96378	1.21222	0	1.9041
-3.74175	1.81605	0	2.1804
-2.63933	-0.389318	0	2.3545
2.13573	-3.86063	0	2.0842
2.79164	-2.27019	0	1.9105
3.30682	-1.94335	0	2.1468
2.59262	-3.44647	0	2.2715
2.32639	-3.2218	0	1.9023
3.49464	-2.16654	0	1.9384
2.64686	-2.46247	0	2.0642
2.54493	-3.55632	0	2.1821
3.06585	-2.8112	0	1.6842
3.2603	-2.91577	0	2.0437
-2.5878	-0.124758	0	1.9098
3.46191	-3.11058	0	2.0786
-2.36282	-0.351351	0	1.6198
-2.10327	-2.01171	0	1.6075
-2.38344	-1.24087	0	1.9697
-1.87049	-1.31808	0	2.0126
-0.794291	-1.47238	0	2.1525
-0.605439	-2.07436	0	1.9699
-1.09619	-1.91314	0	2.1951
-1.42495	-2.05848	0	1.9496
-3.38691	0.535725	0	1.933
-0.692112	-2.61879	0	2.0286
-1.83998	-0.094824	0	2.2299
-1.17032	-1.99866	0	2.0074
-2.46694	-2.56468	0	2.1818
-0.816447	-2.55436	0	2.0153
-1.32038	-2.36421	0	2.1408
-1.6179	-2.58497	0	2.0047
0.487507	-0.833819	0	1.8417
-1.89908	-3.2329	0	1.9195
0.160396	-2.83888	0	2.258
-3.07868	-0.469053	0	2.0762
-0.706282	-1.8302	0	2.0968
-1.75578	-3.08593	0	2.1089
-0.0057162	-0.720012	0	1.9715
-1.51903	-2.94122	0	2.014
-0.437783	-2.07865	0	2.1619
-1.06421	-2.5294	0	1.7661
-0.858896	-3.80296	0	2.0577
-0.975932	-2.81288	0	1.9872
-0.0846652	-2.36439	0	2.0227
-0.795643	-3.83355	0	1.9334
-2.97452	1.61954	0	1.9891
0.414322	-2.3189	0	2.0613
2.53248	2.02077	0	2.2574
-0.780844	-2.78164	0	2.0078
-0.474397	-3.30216	0	2.5602
0.18601	-2.65492	0	2.0683
-1.06839	-2.83217	0	1.9841
1.05714	-1.26938	0	2.163
0.237891	-2.26803	0	2.0409
-0.88087	-2.92373	0	2.1743
0.477893	-1.83886	0	2.0459
-2.79598	-0.100903	0	1.9649
-0.394757	-2.54743	0	2.0339
-0.840386	-3.0735	0	2.1518
-0.413307	-1.88043	0	1.9178
0.942243	-1.20228	0	1.9433
0.385406	-2.65665	0	1.9631
-0.00131738	-3.09987	0	2.1561
0.603602	-3.32926	0	1.9624
0.333295	-1.79955	0	1.9894
0.588615	-2.66969	0	2.1186
0.848085	-2.63253	0	1.9666
-2.49476	0.773714	0	2.078
0.415625	-2.2582	0	2.0581
0.759487	-4.37854	0	2.2714
-0.148283	-2.84968	0	2.0218
-0.128601	-3.92688	0	2.0917
1.80085	0.868858	0	1.8338
1.05121	-2.26678	0	1.9993
-0.216968	-4.18652	0	2.5842
-0.0137013	-1.98275	0	2.1362
0.18637	-3.79428	0	2.0992
-0.517719	-2.90314	0	1.9503
-2.89423	-0.081814	0	2.06
0.729795	-3.11797	0	1.9877
0.684015	-2.8005	0	2.1702
1.00841	-1.8731	0	2.0169
1.31804	-3.20721	0	2.1115
0.0765477	-2.95448	0	2.0872
1.29757	-2.9042	0	1.976
1.30281	-3.67113	0	1.892
0.871343	-2.3154	0	2.0715
0.869744	-3.33053	0	1.9758
0.912279	-2.58038	0	2.0185
-3.16709	0.223703	0	2.0074
1.34553	-3.4195	0	1.9115
1.22129	-2.9427	0	2.1953
0.937118	-3.86845	0	1.8423
1.21884	-3.50781	0	1.8165
1.90159	-3.59803	0	1.9565
1.09461	-2.9699	0	2.0498
2.24237	-3.53403	0	1.9758
0.572493	-4.74342	0	1.9582
1.55841	-2.42588	0	1.917
1.73122	-2.79143	0	1.9317
-2.71331	1.10659	0	2.0104
0.788409	-4.50701	0	1.9903
2.60171	-3.56334	0	2.2395
3.54224	0.18938	0	2.223
2.72843	-3.18676	0	2.0784
1.44097	-2.38897	0	2.3908
2.20586	-2.92552	0	1.8789
2.17567	-3.79756	0	2.004
2.29589	-2.82283	0	1.9941
2.86033	-3.05316	0	2.0409
1.86938	-4.19922	0	2.0939
0.348946	-4.08653	0	2.0204
0.187874	-2.83726	0	1.8454
-0.727268	-2.79766	0	1.9003
0.736409	-3.28022	0	2.0136
-2.75347	-0.176208	0	1.8893
-1.80348	-2.61185	0	2.0313
-1.30996	-2.92793	0	1.9995
0.67127	-3.62442	0	1.8926
-0.328377	-3.08649	0	1.9229
4.34228	-2.5691	0	1.9435
-0.549848	-2.93412	0	2.1527
0.870633	-3.75372	0	2.1672
-2.87247	-0.347739	0	1.9343
-2.61916	-0.991479	0	1.8527
-1.83899	-2.62099	0	1.9627
0.413532	-0.309525	0	2.0951
1.05265	-2.58566	0	1.968
-0.75236	-3.84913	0	2.2275
2.10158	-3.52663	0	2.061
-2.01786	-3.32202	0	1.8746
1.51777	0.111302	0	2.1383
-2.66177	-2.14873	0	1.9033
-0.195777	-1.95877	0	2.523
2.19847	-3.05415	0	1.9707
-1.34783	-2.21046	0	2.0405
-2.52572	-0.603541	0	2.0059
1.03349	-4.00402	0	1.9771
0.231012	-4.55048	0	2.0633
3.29379	-2.69739	0	1.9997
-1.39862	-0.240973	0	2.0786
1.57526	-4.20223	0	1.9001
-3.09097	-0.00767003	0	2.2769
-0.244319	-2.84438	0	1.7378
-3.07216	-0.946365	0	2.0441
-2.88779	-0.0863704	0	2.0889
-1.32875	-2.64167	0	2.143
2.45275	-3.6899	0	2.1665
1.08433	-4.02228	0	1.8521
-0.738047	-3.77296	0	1.7627
-0.875898	-3.82215	0	2.0625
0.203614	-3.86191	0	2.0369
1.79623	-4.34338	0	2.1477
-2.51285	-2.44609	0	2.2385
1.44923	-4.48247	0	1.9227
1.82159	-3.10506	0	2.0684
0.639701	-4.37428	0	1.7616
1.60408	-3.29221	0	2.258
-3.3934	0.036593	0	2.0308
-2.59667	0.730506	0	2.0864
-3.06392	-1.87847	0	2.1506
-3.27324	0.436884	0	2.2866
-0.65103	-4.20017	0	2.1112
-0.876337	-2.4818	0	2.2154
1.70232	0.0753452	0	2.0795
-3.76803	-1.50562	0	2.0055
-2.54905	1.02967	0	2.3956
-3.11668	-1.92325	0	1.9984
1.81575	-3.04409	0	2.1702
-0.387763	-2.81042	0	2.3012
-1.76572	-2.794	0	1.8897
-0.464917	-3.40713	0	1.915
-2.77133	-0.82667	0	2.0109
-1.20868	-3.30787	0	1.9449
-0.134181	-3.59729	0	2.0995
1.9914	-3.78346	0	1.8196
-2.10912	-3.26628	0	1.9484
0.155274	-4.45149	0	1.8817
1.25762	-3.54539	0	2.0103
0.398068	-2.60937	0	1.9758
1.69856	-4.09125	0	1.8558
0.488456	-4.06867	0	2.0422
0.859568	-4.24596	0	1.931
2.03838	-4.14676	0	1.9927
-1.75934	-3.15432	0	1.9655
-0.425219	-4.1034	0	1.7935
-2.94635	-0.170228	0	1.9955
0.582665	-0.873528	0	2.0335
-1.85693	-3.19564	0	2.0576
1.42785	-4.25963	0	2.1389
-1.31879	-3.06889	0	1.892
1.06517	-4.36775	0	1.9669
-0.545524	-3.84731	0	1.978
-0.200828	-3.58954	0	1.9674
-2.97489	-0.149011	0	2.0763
1.78213	-2.8109	0	2.0502
3.06531	-3.06601	0	1.9812
0.77974	-3.94118	0	2.0183
0.817454	-4.7021	0	1.7412
-0.762183	0.922313	0	1.9744
2.00021	-2.54624	0	1.8218
-0.877068	-3.85861	0	2.2172
3.70244	-2.4172	0	2.2133
2.90419	-1.89557	0	1.8222
-1.05339	-3.99381	0	2.1279
-2.9436	-0.932674	0	2.2149
0.78318	-1.83026	0	1.9696
-2.93261	-0.0456355	0	2.1205
2.94753	-1.8889	0	2.2418
0.328931	-3.08784	0	2.1518
-0.843968	-3.98223	0	2.2671
-0.403681	-4.21536	0	2.1178
-2.88161	-2.11421	0	2.04
2.61159	-3.3786	0	2.0709
1.31094	-4.3654	0	2.0934
-4.23638	2.45216	0	1.9336
2.61417	-2.1919	0	1.9896
-3.2009	-1.76271	0	2.1961
-3.00263	-0.0606313	0	2.0958
-0.117352	-3.30738	0	2.1283
-0.98484	-3.49768	0	2.1439
1.36738	-3.73763	0	1.8957
-0.493005	-4.02602	0	2.0493
-0.0933498	-4.33382	0	1.9126
0.601691	-4.44465	0	1.9501
-2.35165	-1.03339	0	1.8788
0.306363	-3.95022	0	2.0223
-2.32683	-2.84596	0	1.9839
0.889194	-4.33734	0	2.1634
-1.18771	2.0697	0	1.8807
-2.9683	-0.516771	0	2.1355
-1.54727	-3.47531	0	2.4896
-3.22765	-1.12847	0	2.1913
-3.26617	-1.78817	0	2.0066
-0.757449	-2.62985	0	2.1468
-3.1096	0.385991	0	2.0042
-2.21507	1.42986	0	2.126
-2.29185	-2.73193	0	2.1569
-2.74828	-2.25986	0	2.1527
1.49621	-2.90947	0	1.9118
-1.00651	-0.272085	0	1.9835
-2.56319	-1.37579	0	2.0471
-1.54392	-2.60977	0	2.1216
-0.895422	-3.17403	0	1.9217
-2.77991	-1.60455	0	1.9377
-1.51912	-2.94802	0	1.9324
-0.500007	-4.08179	0	2.0454
0.0952297	-4.3343	0	1.9905
-0.94482	-3.41805	0	1.873
-0.349482	-3.18746	0	2.0806
2.04087	-3.81421	0	1.9822
-0.772763	-3.95669	0	2.0188
-0.274801	-4.1457	0	1.9971
-2.23064	-2.92533	0	1.9714
3.21616	-2.02625	0	2.0912
1.76136	-4.19782	0	1.9974
1.25067	-2.32101	0	2.199
0.791206	-1.47676	0	1.8267
-1.60898	-3.26291	0	1.9325
1.42026	-3.2414	0	2.0753
-0.570405	-2.54229	0	1.7681
-1.39776	-2.5597	0	2.0086
-1.06416	-2.93073	0	2.103
-0.849249	-2.78212	0	1.9395
-1.17331	-1.7863	0	1.9334
-1.02382	-1.64435	0	1.9241
-2.19192	-2.68117	0	1.9499
-1.31009	-2.37903	0	2.0461
-1.36804	-1.40169	0	1.8674
-0.569173	-2.21864	0	1.7656
-1.20287	-3.16701	0	1.9653
-0.70508	-3.35309	0	1.9834
2.75361	-3.44608	0	2.0069
-0.908218	-3.05814	0	2.0077
-2.3699	-2.74175	0	1.7402
-4.61236	2.31285	0	1.9108
-4.50087	2.78535	0	1.9668
-3.94822	2.27451	1	2.4762
-1.2217	3.59136	1	2.6173
0.100944	3.03951	1	2.4882
-0.0669826	3.20673	1	2.4258
-2.47147	2.48636	1	2.5651
-0.552644	0.670791	1	2.4469
-3.42557	-0.26271	1	2.3491
-2.73822	2.90359	1	2.3947
0.283866	3.71701	1	2.2301
-2.45867	2.83616	1	2.3903
-1.49762	2.05161	1	2.5149
-4.07986	3.05212	1	2.4169
-2.06041	1.62408	1	2.2352
-2.10348	1.1177	1	2.4851
-3.10235	3.08355	1	2.2926
-1.65774	3.11527	1	2.3076
1.05486	3.76392	1	2.3453
-1.06678	2.46411	1	2.4698
-0.920176	3.53582	1	2.4886
-1.86764	2.21721	1	2.3132
-3.11685	1.89352	1	2.4511
-1.58546	3.57768	1	2.4638
-4.01959	-1.07261	1	2.4041
-0.633859	2.25288	1	2.3881
-1.12813	2.7612	1	2.5473
-2.95394	0.825009	1	2.4506
0.45196	3.633	1	2.4858
-3.39359	1.76086	1	2.299
-0.916335	2.70473	1	2.6294
-2.16742	2.41141	1	2.3843
-1.60682	3.02855	1	2.3086
-1.09785	2.01489	1	2.3127
-1.40315	2.6934	1	2.421
-4.0719	2.68967	1	2.2784
-2.71696	-0.0375885	1	2.4293
0.502772	3.01369	1	2.3771
-3.12673	1.01305	1	2.1988
-1.81918	2.15642	1	2.6095
-2.10075	1.00758	1	2.3786
0.266028	2.92902	1	2.284
-0.690223	1.89693	1	2.3562
-1.32572	1.87079	1	2.39
-2.81369	0.291626	1	2.3428
0.131305	3.81163	1	2.3069
-3.96482	3.02295	1	2.3609
0.481575	3.4745	1	2.4918
-1.9062	1.76174	1	2.4918
-1.33296	1.81583	1	2.5707
0.759721	3.51051	1	2.2807
0.31618	2.50973	1	2.2765
-0.429006	1.24654	1	2.605
-2.30337	-0.717942	1	2.4399
-0.575983	3.6143	1	2.3679
1.02835	3.55163	1	2.3071
1.60675	4.0322	1	2.4289
-3.99041	2.5156	1	2.359
0.950026	3.08174	1	2.5686
-2.14118	0.148429	1	2.3726
0.911846	3.27256	1	2.5199
-1.22988	2.24971	1	2.2614
-3.82714	-1.45245	1	2.4676
1.64143	3.95356	1	2.3393
-1.73213	0.204205	1	2.463
-1.06852	1.50638	1	2.5402
0.739778	0.406216	1	2.2685
2.40047	2.06084	1	2.2035
-2.32801	0.783722	1	2.4437
-2.55276	-0.379221	1	2.6328
1.44969	2.51567	1	2.4335
-0.46248	1.84077	1	2.2876
-0.928997	1.75376	1	2.6875
-2.6014	1.35856	1	2.4728
2.05633	-0.667195	1	2.3821
-0.981409	1.36678	1	2.3293
0.758577	3.26642	1	2.3802
-1.76411	0.320988	1	2.2943
-1.95842	0.966723	1	2.5997
-3.64332	2.97996	1	2.4323
-0.608554	1.61741	1	2.3217
1.2371	2.05161	1	2.4946
-0.110902	1.30375	1	2.3173
0.346602	2.15606	1	2.461
-1.61019	-0.432159	1	2.3684
-0.610156	-0.21153	1	2.266
-0.647116	0.483784	1	2.2057
3.42142	0.829493	1	2.2924
0.18881	1.17892	1	2.3055
2.15863	1.0801	1	2.5113
-4.20927	2.06261	1	2.2943
-3.70448	-1.57756	1	2.4057
0.627362	-0.673653	1	2.4766
0.658222	1.85018	1	2.3236
-0.286583	0.855613	1	2.2947
-0.365829	-1.44288	1	2.3516
1.95375	3.58973	1	2.294
1.75853	1.88221	1	2.2877
2.33784	0.441564	1	2.3874
1.16721	0.509713	1	2.5197
-0.094849	1.2793	1	2.4028
-3.90393	2.94866	1	2.4152
1.56465	1.77412	1	2.2682
2.57032	-0.427857	1	2.4388
-3.91206	-1.49917	1	2.6788
0.576196	-1.69064	1	2.263
2.21769	-1.26404	1	2.5953
3.34008	-0.536942	1	2.208
3.44719	-0.15299	1	2.2987
0.42996	-0.675021	1	2.3648
2.11025	0.812607	1	2.2877
2.73711	-0.431293	1	2.2569
1.01154	4.17655	1	2.501
-3.70656	2.32824	1	2.3212
1.48871	0.648375	1	2.6086
1.78651	-0.140211	1	2.3978
2.52214	1.11991	1	2.4465
2.94062	0.183924	1	2.2983
0.489422	-3.00046	1	2.4389
2.29234	-0.364389	1	2.4881
2.30411	0.835292	1	2.2591
2.15031	1.02576	1	2.3501
1.85727	4.11818	1	2.4584
1.20766	-0.979407	1	2.4313
-3.72942	2.36298	1	2.4677
2.56843	0.390166	1	2.2871
2.60247	-1.0905	1	2.3727
1.11304	-1.17051	1	2.2925
2.27745	0.223388	1	2.3321
2.65633	0.0780122	1	2.3135
0.877125	-1.36444	1	2.4104
1.07307	-3.29298	1	2.322
4.33001	-0.530796	1	2.3151
3.05465	1.62432	1	2.183
2.39409	-0.921802	1	2.2957
-3.40355	3.35169	1	2.5124
3.95025	0.369763	1	2.3091
1.1409	-0.813321	1	2.4901
1.76995	-0.523198	1	2.483
3.80228	0.0980607	1	2.3178
3.31173	0.761748	1	2.4265
2.02675	-0.667034	1	2.4272
3.59005	-0.00291891	1	2.5117
2.91985	1.76415	1	2.3138
2.1993	-0.348125	1	2.3526
1.13501	-3.23668	1	2.622
-3.26159	3.54014	1	2.4013
3.53876	-0.70199	1	2.1357
1.72067	0.116331	1	2.4913
2.62484	0.198397	1	2.346
2.57981	0.199791	1	2.5282
2.57168	0.57022	1	2.4684
3.45113	0.428166	1	2.4485
4.15612	0.311217	1	2.5179
3.2004	-0.817639	1	2.4044
2.41178	-1.81012	1	2.2455
2.94839	0.928373	1	2.4171
-4.24184	2.60136	1	2.2666
2.60625	-0.359448	1	2.5816
2.01498	0.461435	1	2.5042
2.84405	0.0113047	1	2.4867
4.08908	0.704301	1	2.6653
2.03774	3.87202	1	2.5498
3.98194	1.1368	1	2.3623
4.1014	-0.109303	1	2.4702
3.76025	-1.05142	1	2.3982
3.47916	1.67171	1	2.3685
3.80019	-0.610029	1	2.3273
-2.69663	3.65174	1	2.5696
3.41605	-0.553846	1	2.4038
3.26863	1.16976	1	2.5533
4.11256	-0.657426	1	2.3575
3.96747	-1.58516	1	2.5781
4.23471	-1.21104	1	2.3513
4.12556	0.27748	1	2.3037
2.99081	0.0859491	1	2.3611
3.85575	-0.768243	1	2.501
4.1482	-0.74003	1	2.6197
3.67615	-0.968768	1	2.4204
-4.13677	1.93893	1	2.3687
3.8295	-1.37881	1	2.3112
4.43611	-2.65424	1	2.4417
4.5055	-2.55383	1	2.3473
4.41259	-2.47234	1	2.1692
4.24224	-2.27723	1	2.5313
-3.51865	3.04117	1	2.4515
-2.5429	2.87867	1	2.3954
-2.89213	1.73697	1	2.3682
-4.3429	3.07124	1	2.4236
-2.66973	3.74052	1	2.3212
-3.63787	1.51315	1	2.5796
-3.97204	1.51861	1	2.4542
-2.85913	2.13711	1	2.3759
-2.56223	2.36766	1	2.4711
-2.80482	2.66086	1	2.3253
-2.60802	2.38756	1	2.3124
-3.17554	1.67467	1	2.2961
-2.83277	0.460959	1	2.3315
-2.17156	3.647	1	2.4045
-4.68295	2.1989	1	2.1908
-2.60959	3.01384	1	2.4348
-3.9482	1.91842	1	2.4993
-1.46107	3.00989	1	2.5159
-2.58602	1.87499	1	2.3725
-2.8035	3.49164	1	2.498
-3.07601	1.93827	1	2.2612
-2.35276	3.22161	1	2.3779
-4.10868	1.67012	1	2.2951
-2.51158	2.26123	1	2.3778
-2.53809	1.73028	1	2.4676
-4.1274	3.26359	1	2.5117
-2.55977	1.73632	1	2.4687
-2.7814	3.71758	1	2.6602
-1.73979	3.67628	1	2.4608
-3.09011	3.46959	1	2.5088
-3.77143	1.44928	1	2.4809
-2.42252	1.37042	1	2.5124
-2.44404	3.4312	1	2.3625
-2.14512	3.42866	1	2.3603
-3.44981	0.92211	1	2.4594
-3.28739	1.03944	1	2.3786
-4.49216	2.26624	1	2.3433
-2.60327	3.71084	1	2.3235
-2.55366	2.39717	1	2.3723
-2.65951	1.53814	1	2.5071
-2.86284	2.97068	1	2.3261
-2.23021	3.2105	1	2.3416
-2.95567	1.75314	1	2.4083
-2.60395	1.16725	1	2.3928
-1.19673	3.5991	1	2.4702
-0.37903	3.70033	1	2.4077
-2.46014	3.28897	1	2.4086
-4.21615	2.60329	1	2.5943
-2.641	2.01915	1	2.4105
-3.4222	0.710974	1	2.4966
-3.35101	1.48139	1	2.292
-3.48301	1.71339	1	2.3659
-1.82498	3.15269	1	2.4025
-3.07534	0.0921877	1	2.3547
-2.16708	0.751865	1	2.4071
-2.23331	2.23622	1	2.3228
-2.30575	1.46935	1	2.4214
-1.85923	3.53604	1	2.3683
-4.07478	-0.892208	1	2.3368
-1.54495	3.20182	1	2.4841
-2.93573	2.41652	1	2.5341
-2.97409	2.77616	1	2.3754
-2.5264	3.75262	1	2.3368
-0.722889	3.53757	1	2.3352
1.50566	3.9795	1	2.4003
-3.63572	1.53254	1	2.5426
-4.0277	-1.33751	1	2.5473
-2.14653	3.05083	1	2.4504
-2.17761	2.18713	1	2.4455
-4.34286	2.59808	1	2.4021
-1.76063	2.51687	1	2.4433
-1.24793	3.00002	1	2.4945
-0.585233	3.89787	1	2.2615
-0.926523	3.65885	1	2.5339
-0.0697492	3.51515	1	2.4785
-1.74719	3.08341	1	2.4467
-2.04129	3.63987	1	2.409
-3.74559	0.591089	1	2.4414
-1.94752	2.34156	1	2.4137
-2.72526	1.06447	1	2.3743
-4.68535	1.9856	1	2.3402
-4.65134	2.43372	1	2.3574
-4.28907	2.78661	1	2.4027
-2.74144	1.30848	1	2.5118
-3.1243	0.606903	1	2.5682
-2.34983	1.92125	1	2.4746
-1.09062	2.67837	1	2.28
-2.7113	3.22066	1	2.3525
-3.15072	1.42833	1	2.4148
-2.18102	0.722596	1	2.3371
-0.688604	3.42922	1	2.2761
-1.77279	1.82567	1	2.3858
-1.19866	2.54023	1	2.439
-4.33557	2.65837	1	2.2341
-0.0826386	3.55614	1	2.3718
-0.504382	3.43216	1	2.5762
-3.16738	1.32664	1	2.506
0.416736	3.25311	1	2.4815
-0.743262	3.26068	1	2.4207
-1.45518	3.23698	1	2.5449
-1.0461	3.02615	1	2.4408
-1.26555	1.90195	1	2.4141
-1.71069	1.9789	1	2.4299
-0.286215	1.86959	1	2.3442
-4.3537	2.94391	1	2.3046
-0.748398	3.15809	1	2.3306
-1.58174	1.796	1	2.5528
-3.90135	-1.48514	1	2.4284
-2.36761	0.978317	1	2.355
-0.812021	1.94514	1	2.3127
-0.395775	2.69051	1	2.4956
-1.05828	2.29003	1	2.4879
0.773156	1.86954	1	2.345
0.49903	3.47023	1	2.3582
-3.78196	-1.42997	1	2.3902
-4.18653	3.01117	1	2.4649
-0.672241	3.20337	1	2.3889
-2.86235	1.39703	1	2.4723
0.235087	2.6102	1	2.4011
0.836441	2.94239	1	2.3661
1.20028	3.26237	1	2.4258
0.248408	2.97366	1	2.5615
-0.516527	2.83162	1	2.604
-0.0571183	2.9275	1	2.5191
-0.748457	2.78776	1	2.4778
-1.123	3.09007	1	2.4819
1.42812	4.2866	1	2.3268
1.07504	2.75224	1	2.381
-0.196049	2.29495	1	2.4276
0.105672	1.10626	1	2.6042
0.159175	3.34101	1	2.4083
0.072004	2.912	1	2.6316
0.973022	3.02487	1	2.4705
-0.170514	2.8986	1	2.478
1.10191	2.44982	1	2.5279
-0.997978	2.595	1	2.401
-0.301158	1.78855	1	2.5965
0.836742	3.82142	1	2.3147
-0.696928	1.37675	1	2.4032
1.46103	0.828931	1	2.645
0.126336	2.72046	1	2.3158
-0.301141	2.16365	1	2.5216
-0.87608	1.84784	1	2.4853
0.33536	3.11813	1	2.4717
0.332296	2.30036	1	2.2561
0.116577	1.75411	1	2.4484
-0.427925	2.66009	1	2.3843
-3.45007	-1.68725	1	2.3576
-3.42132	3.59412	1	2.4336
-0.384438	1.62322	1	2.411
-1.19796	1.48321	1	2.5624
0.486416	0.457007	1	2.363
1.74026	4.0033	1	2.3891
-2.1981	0.789044	1	2.4039
-0.101314	-1.49081	1	2.4525
1.15787	3.28396	1	2.3686
0.301201	2.21952	1	2.2621
-1.46089	-2.4827	1	2.555
1.48644	3.66603	1	2.5506
0.886473	3.92712	1	2.1372
-0.993966	-1.84106	1	2.54
2.05652	2.34851	1	2.6731
-0.930729	0.642097	1	2.1817
0.250196	2.09492	1	2.5599
1.36005	1.7726	1	2.2992
0.391394	2.35813	1	2.435
2.06841	1.86658	1	2.396
-0.688289	1.29575	1	2.484
0.191046	2.53271	1	2.4825
2.08581	-0.161055	1	2.2918
-3.54226	2.85396	1	2.4404
1.50059	2.35478	1	2.2852
0.222956	2.56075	1	2.338
3.21057	-0.486895	1	2.5175
1.37538	2.36399	1	2.4995
-1.25661	-3.42177	1	2.3749
1.65038	1.95276	1	2.6219
-1.95857	-2.80355	1	2.2885
1.85732	2.19126	1	2.5078
2.04457	1.63029	1	2.3896
0.126174	-3.82937	1	2.6755
-3.67028	2.65632	1	2.4624
1.38912	0.647239	1	2.2915
0.322061	1.51974	1	2.3932
1.73022	3.58155	1	2.4582
1.75074	4.05226	1	2.3823
2.21288	1.87236	1	2.6346
2.52673	1.51328	1	2.5603
3.44398	0.297142	1	2.5295
2.89411	0.796788	1	2.4716
2.80328	0.606514	1	2.4668
0.861081	-0.703937	1	2.4274
-4.24778	-0.312983	1	2.4752
-3.70323	2.98091	1	2.2701
2.27731	1.32774	1	2.6568
3.80703	-1.59784	1	2.4079
2.2685	1.1749	1	2.4387
1.95131	0.614953	1	2.2721
3.12944	1.70673	1	2.4221
2.07972	0.855049	1	2.3892
2.62165	0.911621	1	2.4605
2.31412	1.67412	1	2.4575
1.85969	2.11386	1	2.5119
3.22617	0.0725091	1	2.6002
-3.16546	3.63398	1	2.6143
1.50221	0.167471	1	2.3775
2.74948	1.37273	1	2.4387
3.9322	-0.000175248	1	2.4822
2.17275	1.99031	1	2.5445
3.77757	-0.0841957	1	2.3939
2.84855	1.40383	1	2.6008
2.52692	0.806217	1	2.4178
3.77273	0.350008	1	2.5408
3.20558	-0.230257	1	2.4375
3.61007	1.26973	1	2.4366
-2.63849	2.92023	1	2.3545
2.54541	1.16346	1	2.4447
3.98731	0.655177	1	2.4817
2.60323	1.31514	1	2.395
3.85445	-0.370714	1	2.5072
3.56321	-1.21815	1	2.5043
2.9678	0.243986	1	2.3334
3.64413	0.568808	1	2.2879
3.58872	-0.243129	1	2.445
2.8014	1.12081	1	2.4435
3.29782	-0.46746	1	2.4444
-3.36996	2.54666	1	2.4778
3.82078	0.607629	1	2.402
3.88601	-1.18725	1	2.4288
3.22087	-0.164057	1	2.4287
3.46192	-0.428075	1	2.3487
3.11586	0.916091	1	2.4395
3.4018	1.43652	1	2.3882
3.8169	-0.24744	1	2.4647
2.63594	-0.903496	1	2.5325
2.86415	0.420406	1	2.4086
3.60177	-0.26778	1	2.3404
-3.41474	2.57632	1	2.6003
2.99647	1.50398	1	2.3173
3.75562	-0.970279	1	2.4822
3.8806	0.0447512	1	2.6072
4.09497	-0.994881	1	2.3947
3.44024	1.11008	1	2.516
3.01908	0.228192	1	2.2539
3.7026	-0.794451	1	2.6119
3.76221	-0.0431905	1	2.5504
3.8075	-0.715541	1	2.3689
4.30418	-0.937392	1	2.4749
-2.91312	3.30736	1	2.2877
3.75078	0.262882	1	2.3679
3.97418	-0.192947	1	2.399
3.78784	-0.909128	1	2.6076
3.72612	0.742142	1	2.3909
3.74271	-0.887937	1	2.35
3.79484	-1.41794	1	2.561
2.51572	0.634037	1	2.4804
3.8544	-0.543595	1	2.281
3.78994	-0.995462	1	2.6832
3.8688	-0.346569	1	2.4961
-2.47848	2.23661	1	2.2889
3.88427	0.912638	1	2.4953
3.24878	0.825395	1	2.442
3.56906	-1.21953	1	2.566
4.10576	-0.889994	1	2.6186
3.52189	-2.39058	1	2.3232
3.87856	-0.855358	1	2.2709
-2.66782	2.67609	1	2.0975
-2.23892	2.4929	1	2.3972
-3.34045	2.66788	1	2.4618
-4.19699	-0.631422	1	2.3475
-2.13853	3.46243	1	2.4266
-2.95029	0.900136	1	2.593
-1.97238	3.46697	1	2.4953
-1.2872	3.58537	1	2.2765
-3.29604	3.18478	1	2.4939
-2.19519	2.72616	1	2.5071
-3.6562	2.77789	1	2.413
-2.77688	2.84257	1	2.4517
-2.69246	2.19033	1	2.3966
-3.02287	2.31579	1	2.4303
-4.57585	1.22748	1	2.3491
-2.27187	3.02563	1	2.3535
-2.8232	2.68449	1	2.4994
1.09085	3.9932	1	2.5061
-3.67638	2.03283	1	2.4581
-2.32438	3.26507	1	2.4942
-2.27566	0.414579	1	2.3884
-1.39502	3.57615	1	2.4968
-2.23884	1.59303	1	2.2604
-3.05434	2.94473	1	2.4514
-2.62405	1.88301	1	2.2328
-4.63647	2.46155	1	2.3371
-2.58044	2.31418	1	2.3529
-2.86655	2.27431	1	2.4268
-2.94113	1.51727	1	2.3535
-2.50694	1.19786	1	2.3953
-2.63146	2.65369	1	2.3575
-1.15164	3.65013	1	2.3452
-2.37948	2.35691	1	2.4365
-2.0296	2.85748	1	2.3993
-2.26428	2.22577	1	2.3347
-3.03483	3.21832	1	2.4137
-4.58506	1.9146	1	2.5842
-1.93919	2.61607	1	2.3686
-3.98992	-0.83533	1	2.4441
-2.48846	3.28112	1	2.4
-1.95492	2.05009	1	2.5077
-1.68178	3.21943	1	2.457
-3.1132	1.39903	1	2.4539
-1.20735	3.44654	1	2.4898
0.102021	3.76159	1	2.168
-1.81951	3.5876	1	2.4566
-2.6131	1.90217	1	2.6113
-4.43705	2.68604	1	2.4378
2.19261	1.74826	1	2.3315
-2.47505	3.13009	1	2.5591
-2.50667	2.10197	1	2.3651
-1.27985	2.47597	1	2.3899
-2.16965	2.01992	1	2.3709
-1.91847	2.93872	1	2.3515
-2.92588	1.77995	1	2.3505
-1.9792	2.37064	1	2.3972
0.99625	3.43233	1	2.3379
-2.97202	1.24451	1	2.2992
-4.65426	1.7125	1	2.5892
-2.39061	2.58539	1	2.3946
-2.45969	3.1147	1	2.4816
-0.72816	3.55173	1	2.3283
0.236631	3.26807	1	2.3293
-2.93181	1.37015	1	2.5266
-2.44574	2.63212	1	2.5186
0.367528	3.39892	1	2.2863
0.150948	3.4417	1	2.3643
-0.732597	3.38392	1	2.5436
-2.96477	1.55546	1	2.5259
-4.46175	2.82208	1	2.4608
-2.50204	1.39324	1	2.2851
-0.925244	3.32396	1	2.599
-1.34367	2.06054	1	2.4081
-1.17756	3.10385	1	2.3814
-2.52333	2.13283	1	2.349
0.166546	3.01632	1	2.3725
-3.26613	1.35006	1	2.3078
-1.72299	2.29156	1	2.5307
-2.47874	1.29161	1	2.2973
-2.92414	2.4464	1	2.3115
-4.53783	1.53501	1	2.3264
-4.56081	1.56179	1	2.4113
-3.70627	2.50355	1	2.4008
-1.49523	3.16083	1	2.4267
-0.534011	3.09202	1	2.291
-1.80236	0.203178	1	2.4276
0.576759	3.73869	1	2.4415
1.58664	4.23449	1	2.2531
-3.54174	0.587676	1	2.4885
-0.684393	1.59454	1	2.3498
-1.04223	1.96259	1	2.2792
-0.31096	2.97131	1	2.5427
0.018911	2.52228	1	2.3115
-3.7599	2.64157	1	2.4305
-0.281419	2.83493	1	2.3508
-0.222652	2.47395	1	2.3978
-0.369524	2.66807	1	2.3645
-1.27868	-3.09647	1	2.3193
-0.28221	2.07574	1	2.4222
-0.416483	0.634464	1	2.3189
-1.67336	1.76226	1	2.5083
2.27541	0.407499	1	2.3169
1.27499	2.69154	1	2.3626
-1.24039	1.05884	1	2.3988
-4.11188	2.47954	1	2.5273
-0.564674	-2.3713	1	2.2295
-0.000347492	0.799947	1	2.3695
0.892684	1.86551	1	2.2231
1.17132	2.28226	1	2.4904
-0.618196	-0.0133977	1	2.4251
0.410785	2.30519	1	2.6077
-0.536996	2.00868	1	2.3663
2.30743	2.11636	1	2.4595
-0.430176	2.65971	1	2.2752
1.16871	2.48065	1	2.5343
-4.14097	-0.892611	1	2.2995
0.279131	2.66108	1	2.5816
-0.0355781	2.34516	1	2.4803
1.14144	2.42595	1	2.4273
-1.55522	0.874625	1	2.4477
-0.594555	0.361912	1	2.6031
1.55928	1.08362	1	2.3018
-0.0983843	1.9807	1	2.3213
-1.3393	0.982035	1	2.4131
-1.79378	0.590404	1	2.4148
1.71104	4.03714	1	2.3813
-3.82885	2.89328	1	2.3167
-0.991059	0.367784	1	2.3955
-1.31771	0.85584	1	2.4021
2.33011	1.55401	1	2.1836
2.16916	1.47834	1	2.3178
-1.06256	0.290886	1	2.5439
1.51481	2.27555	1	2.3617
1.48085	1.5382	1	2.3154
-0.78807	1.29217	1	2.5263
2.17332	2.603	1	2.3682
-0.832351	0.933638	1	2.2411
0.795743	3.82259	1	2.5384
0.418816	1.81614	1	2.4219
1.85012	3.84538	1	2.6781
-1.36707	-3.26054	1	2.4061
2.72004	1.27848	1	2.467
1.67114	1.37825	1	2.2148
0.362925	-0.14203	1	2.4918
-0.350126	-3.4033	1	2.4703
-0.716388	-3.7087	1	2.3252
2.41025	1.16844	1	2.2341
0.388092	1.48997	1	2.0332
-4.2259	2.38473	1	2.3952
2.69456	1.05196	1	2.2532
2.64503	0.939672	1	2.3255
1.80594	1.96396	1	2.3785
1.08641	0.579335	1	2.4026
-3.63225	-1.4645	1	2.5349
2.53728	-0.611861	1	2.3993
1.10715	0.211914	1	2.4605
1.70908	0.356686	1	2.3894
3.15535	0.634704	1	2.4404
2.48937	1.26505	1	2.357
-2.93084	3.04768	1	2.5044
2.81838	1.49209	1	2.3926
3.95989	0.645773	1	2.4556
3.87273	0.666336	1	2.3713
2.44069	0.592226	1	2.3193
2.86114	1.75822	1	2.4181
0.295124	0.829141	1	2.494
2.47045	1.32422	1	2.546
3.04918	0.803376	1	2.5088
1.84017	4.00591	1	2.5329
2.18579	0.782246	1	2.3774
-3.32928	3.54376	1	2.5
3.83543	-0.309564	1	2.298
3.34824	0.4055	1	2.5295
2.21568	-0.73991	1	2.4492
2.62539	-0.264398	1	2.3994
2.08963	-0.638642	1	2.3227
0.677458	0.843574	1	2.3832
0.85639	-3.07716	1	2.3049
1.80715	1.24579	1	2.4837
3.33865	0.322938	1	2.1682
2.80164	1.15144	1	2.5541
-3.22507	3.28652	1	2.4486
0.696523	-4.53861	1	2.3187
1.52891	-0.362046	1	2.4338
4.19028	0.408573	1	2.2191
2.70978	1.10085	1	2.3863
2.48144	-0.878325	1	2.3305
3.01554	0.554099	1	2.4838
3.7682	-1.84713	1	2.3487
3.74837	0.962945	1	2.4382
3.71012	0.640996	1	2.2909
3.85553	0.548065	1	2.469
-4.54191	2.40403	1	2.4471
-3.89024	2.5553	1	2.3398
2.77307	0.277816	1	2.4258
2.8433	-0.0400443	1	2.3877
3.09169	1.05309	1	2.4713
3.50434	0.211022	1	2.4624
4.00088	0.293858	1	2.4294
3.65297	0.681684	1	2.3237
4.17418	-0.339619	1	2.4371
4.08181	-1.40588	1	2.4763
2.7288	0.342799	1	2.2793
1.59384	-3.28797	1	2.3091
-3.43821	3.35258	1	2.5534
1.21874	-4.1031	1	2.1837
2.58125	-0.583601	1	2.481
3.3997	-0.311314	1	2.1673
2.00515	3.87421	1	2.3474
3.06092	-0.375643	1	2.41
4.13589	-0.771436	1	2.5086
4.20541	-1.24304	1	2.4297
4.21825	-0.40772	1	2.2777
2.82936	-1.26382	1	2.1254
3.71176	0.14807	1	2.3587
-4.19986	2.10345	1	2.3205
3.94753	-1.19733	1	2.5035
3.38279	0.420161	1	2.4466
3.70387	-1.29198	1	2.2287
3.49887	-1.18165	1	2.5806
4.00332	0.326021	1	2.2741
4.00433	0.886979	1	2.2874
3.80157	-0.567107	1	2.5208
3.22736	-1.14837	1	2.5647
3.99056	-0.665417	1	2.5285
4.3569	-0.889326	1	2.3593
-3.15663	3.3484	1	2.3689
4.47935	-2.54433	1	2.2637
3.40765	-1.91253	1	2.4906
3.84139	-1.07144	1	2.506
4.39183	-0.865286	1	2.1248
4.19825	-2.69014	1	2.5546
4.41947	-2.5965	1	2.5707
4.19026	-2.58245	1	1.8406
4.34498	-2.48111	1	2.4956
4.29928	-2.50497	1	2.2085
1.31779	4.17682	1	2.4814
-3.08658	2.37195	1	2.2905
1.0472	3.97389	1	2.4834
-3.33716	2.26988	1	2.3303
-2.75845	3.25917	1	2.6669
-2.53568	3.10938	1	2.3746
-4.51008	1.38443	1	2.3257
-1.80262	3.72539	1	2.3521
-3.17347	2.3014	1	2.4895
-3.13698	3.39309	1	2.504
-3.11256	2.33404	1	2.3066
-2.75439	2.69294	1	2.3831
-2.8479	2.70676	1	2.4037
-3.3192	3.21405	1	2.4312
-3.72136	2.27102	1	2.3612
-3.92667	2.04747	1	2.4794
1.62285	4.1552	1	2.4238
-4.45917	2.40386	1	2.5109
-3.9856	-1.04822	1	2.4171
-3.18037	2.28611	1	2.4683
-2.67071	3.21648	1	2.4327
-2.66911	3.18531	1	2.4172
-2.10768	3.20753	1	2.3252
0.427485	3.44261	1	2.408
-3.08826	2.90059	1	2.4211
-2.30927	3.45774	1	2.5724
-1.22508	3.5031	1	2.3869
-2.80906	1.93574	1	2.3972
-4.09744	2.92417	1	2.5013
0.783162	3.94677	1	2.3875
-3.02236	2.74272	1	2.4605
-1.84316	2.78589	1	2.5556
-1.90072	1.49055	1	2.3601
-3.96964	-1.13722	1	2.367
-2.37893	1.73094	1	2.3697
-3.46101	1.29329	1	2.3888
-1.76965	1.87169	1	2.3196
-1.37515	3.521	1	2.4313
-0.751428	1.70556	1	2.5047
-3.95768	2.88721	1	2.4652
-1.92993	1.8031	1	2.533
-3.03652	1.98119	1	2.4261
-0.87357	3.49711	1	2.401
-2.776	2.62078	1	2.4207
1.46019	4.09367	1	2.4683
-2.16344	1.60187	1	2.4233
-1.08682	2.69661	1	2.3312
-1.91569	3.20213	1	2.3412
-3.99507	-1.29142	1	2.3287
-0.508142	2.40403	1	2.3892
1.19619	4.05068	1	2.4563
-0.939595	2.82639	1	2.4631
-1.95824	1.56184	1	2.6708
-1.54032	1.49443	1	2.3184
-0.651639	2.14749	1	2.4033
-1.43537	3.48595	1	2.4374
0.875652	3.73709	1	2.5033
-1.71025	3.39724	1	2.3541
0.597894	3.58881	1	2.643
-0.804244	1.91224	1	2.3233
-0.807003	2.83633	1	2.4807
-3.84105	2.82191	1	2.4038
-0.409893	0.746089	1	2.3954
-2.62602	0.617684	1	2.42
-0.922871	2.3198	1	2.4736
-0.0598754	3.33113	1	2.2651
-3.62795	1.25489	1	2.351
-1.56076	1.32078	1	2.5317
-1.1635	2.6455	1	2.3555
-0.622841	3.35881	1	2.3583
1.66121	3.97674	1	2.3651
-1.98831	2.02548	1	2.432
-3.66316	2.96019	1	2.5287
-0.854616	3.06297	1	2.4617
0.406078	2.06011	1	2.4786
0.418815	2.05435	1	2.3909
-3.51037	1.78034	1	2.4231
-1.59051	1.76914	1	2.4016
-0.729634	0.343851	1	2.4221
-0.142893	2.97664	1	2.259
-1.42645	2.11933	1	2.2759
-0.843453	2.67692	1	2.5438
-3.8787	-0.620138	1	2.3899
-4.6814	2.41412	1	2.3991
-4.43095	2.91252	1	2.5122
-4.11282	2.66243	1	2.6781
-1.56174	2.09373	1	2.7107
-2.49089	0.157328	1	2.3434
-2.06131	1.85475	1	2.2439
-2.56193	2.59535	1	2.2421
-0.385162	2.03094	1	2.2907
-1.58833	1.33114	1	2.3448
-1.19045	2.50922	1	2.5187
0.00554526	2.25968	1	2.3095
-2.11146	0.567536	1	2.3
-0.438387	1.96875	1	2.3424
-3.20673	3.61771	1	2.4093
-0.350019	3.11587	1	2.4264
-0.739499	1.16642	1	2.5563
0.474404	2.58996	1	2.3763
-0.408327	2.19867	1	2.3803
-1.70198	2.48297	1	2.6118
-1.80439	2.49371	1	2.5276
-1.39965	1.77445	1	2.3271
0.171831	1.39316	1	2.4132
-1.36291	3.22038	1	2.329
-1.63549	0.272522	1	2.5061
-3.81949	-1.33284	1	2.3518
-1.15142	1.20277	1	2.3119
-0.912951	1.66851	1	2.3609
-0.70376	2.22795	1	2.3324
-1.32516	1.19416	1	2.3397
-1.30594	2.68779	1	2.4413
-0.876863	2.28297	1	2.3255
-2.39117	0.502549	1	2.4436
-1.65974	2.49288	1	2.3873
-1.68051	0.938698	1	2.2683
-0.747669	2.75642	1	2.3616
-2.58283	3.61412	1	2.3639
-1.25252	2.18862	1	2.3637
-0.629952	2.60841	1	2.5733
-0.206521	2.54434	1	2.2232
0.995228	2.12019	1	2.47
-0.166625	2.31265	1	2.2451
-1.78038	1.89416	1	2.509
-0.575089	1.875	1	2.5139
-3.91996	-1.35407	1	2.3745
-2.88678	1.00876	1	2.409
1.73527	4.12194	1	2.2976
-3.84685	2.79876	1	2.1759
-0.00983464	1.67826	1	2.3656
-1.70849	1.51758	1	2.4653
-0.121949	1.63802	1	2.5392
-0.030042	2.14692	1	2.2764
0.494584	3.32752	1	2.4205
-1.05086	1.27863	1	2.3741
-1.50326	0.0735291	1	2.5002
1.16528	2.03246	1	2.2927
-0.0626668	-0.830305	1	2.27
-0.779186	2.0068	1	2.4714
-3.62829	3.14627	1	2.3778
0.144926	2.57232	1	2.3596
-1.13275	1.15073	1	2.4495
0.115615	1.93286	1	2.373
0.965671	1.03524	1	2.3105
-0.16929	2.02049	1	2.3133
0.470632	2.16571	1	2.4229
0.693886	-0.230794	1	2.3517
-0.697897	1.49422	1	2.3438
0.412139	1.42582	1	2.3092
0.519547	2.36366	1	2.343
-4.47845	1.93569	1	2.569
-0.512111	1.05413	1	2.429
1.39922	2.29122	1	2.448
-0.771942	1.31631	1	2.3483
-0.288933	1.90548	1	2.6253
-0.27024	1.28947	1	2.4214
1.13038	1.36874	1	2.4351
1.15995	1.81355	1	2.3205
1.63539	0.681475	1	2.3446
0.52335	1.57586	1	2.4594
-0.629139	0.802389	1	2.379
-4.10587	1.8367	1	2.4372
1.20546	2.10618	1	2.3647
0.033909	2.24412	1	2.3988
3.03597	1.23546	1	2.5926
-0.262027	1.4662	1	2.3951
1.74307	1.8488	1	2.3736
0.38611	2.23034	1	2.3436
0.605338	0.944246	1	2.4248
1.37649	0.928926	1	2.4703
1.48881	2.15274	1	2.3715
0.51455	1.83304	1	2.3926
-2.99782	3.51552	1	2.5877
1.5912	1.13767	1	2.407
1.11874	-0.0433404	1	2.4535
1.03281	-1.66192	1	2.5117
2.43817	1.69915	1	2.4307
0.585843	-0.133145	1	2.3281
0.222438	-3.13268	1	2.4642
2.61603	-0.227376	1	2.2925
1.12139	-0.55779	1	2.334
3.3702	-0.696804	1	2.4215
1.10889	-1.21736	1	2.2941
-3.48231	2.44193	1	2.4055
1.99015	1.15026	1	2.3251
1.08642	0.607912	1	2.356
1.34579	1.15635	1	2.4946
1.21161	0.0518627	1	2.4071
2.36681	-0.66892	1	2.4548
1.08397	0.474967	1	2.397
3.09523	0.354862	1	2.3539
2.47935	0.506856	1	2.3953
1.76089	0.9195	1	2.4339
1.31262	1.5733	1	2.4235
-4.65291	1.70054	1	2.4428
-3.74587	-1.34722	1	2.6147
0.83823	-0.1206	1	2.3648
2.13333	1.14893	1	2.3348
1.40122	-0.42741	1	2.4226
-0.269962	-4.34018	1	2.5319
1.84702	0.512459	1	2.332
3.0677	-0.824651	1	2.2592
0.478197	-0.466431	1	2.375
3.19157	-1.07861	1	2.3402
2.27762	0.244362	1	2.2127
1.51495	-0.195651	1	2.2905
-4.04799	2.03691	1	2.4813
2.04974	0.255286	1	2.2924
2.76421	0.657314	1	2.4647
3.19365	0.382096	1	2.3875
1.27192	-0.737234	1	2.5718
3.21401	1.56691	1	2.4168
2.96021	1.16633	1	2.3555
0.824141	-3.24852	1	2.5176
1.71233	-0.019709	1	2.4902
1.95509	-1.29905	1	2.2319
2.94906	-0.380855	1	2.4296
-4.11254	2.03233	1	2.2819
3.50607	1.34308	1	2.4245
1.97895	0.060086	1	2.3448
3.91893	0.0609345	1	2.4394
2.70234	0.274722	1	2.4944
3.49787	-0.134219	1	2.3237
1.24007	-0.894604	1	2.4833
1.35993	-1.11275	1	2.3953
2.7745	-0.562948	1	2.3496
2.27004	-0.215862	1	2.3532
2.43966	-0.20632	1	2.3748
-3.21215	2.86359	1	2.4107
1.59023	-0.415632	1	2.4842
2.74591	-0.466329	1	2.4915
2.57795	-0.765397	1	2.3772
3.20285	-0.165464	1	2.3707
4.04199	0.0215847	1	2.4239
3.50271	1.37333	1	2.4339
4.01154	0.189735	1	2.4147
1.60361	-0.292015	1	2.4818
3.77149	0.489809	1	2.4214
0.784513	-4.49834	1	2.4741
-1.85835	3.46734	1	2.4197
3.717	0.264171	1	2.1532
3.53245	1.13339	1	2.5243
4.11904	0.222055	1	2.4045
3.35951	-0.381182	1	2.4819
3.96068	-0.329471	1	2.3888
3.98627	-0.105304	1	2.358
3.42868	-1.04665	1	2.3799
3.1543	-0.208826	1	2.2876
3.47851	-1.40659	1	2.2884
3.1622	0.314795	1	2.4078
-3.43323	2.02295	1	2.3175
3.88753	0.944037	1	2.4965
3.03189	-0.771412	1	2.4586
2.4016	-0.124628	1	2.4485
3.3663	-0.19061	1	2.3758
3.42462	-0.681774	1	2.4814
2.03745	-0.0885785	1	2.5262
3.25615	-0.0867024	1	2.4428
3.14743	-0.994067	1	2.5026
3.13966	-0.797445	1	2.4723
2.00487	-1.6694	1	2.3948
-3.6697	1.02503	1	2.4093
4.12198	-0.525419	1	2.2078
4.20954	-2.22415	1	2.3899
3.55695	-0.0185249	1	2.3094
2.94448	-0.0788904	1	2.4194
2.64105	-1.23413	1	2.4686
2.34375	-0.208244	1	2.4013
3.41534	-1.09322	1	2.2842
4.09272	-0.954185	1	2.4752
3.41614	-0.36685	1	2.366
3.30454	0.0520711	1	2.1938
-3.38926	2.57929	1	2.4748
3.66418	-1.60078	1	2.5655
3.57723	-1.34903	1	2.4407
3.32461	-2.35645	1	2.2568
3.59311	-0.882342	1	2.2772
3.69002	-1.67813	1	2.1378
4.23674	-2.626	1	2.5306
4.55209	-2.70046	1	2.3911
-3.72458	1.3491	1	2.2194
-3.85281	1.63152	1	2.3391
-4.5842	1.65399	1	2.3455
0.912802	3.25415	1	2.3898
-3.29029	1.35011	1	2.4102
-2.3416	2.71412	1	2.707
-2.84621	2.17064	1	2.3053
-2.37216	2.36359	1	2.4878
-3.64819	0.894672	1	2.3159
-0.496267	3.54313	1	2.3399
-3.18716	2.94077	1	2.3429
-1.33358	2.77121	1	2.5455
-2.26533	3.44076	1	2.4296
-4.4138	1.26315	1	2.4103
-4.05729	1.61758	1	2.4373
-3.03344	3.38228	1	2.359
-1.94558	2.76247	1	2.3473
-4.07764	-0.968414	1	2.5083
-2.65413	1.50492	1	2.3758
-2.06209	2.79047	1	2.5023
0.838023	3.33173	1	2.315
-2.35828	2.01602	1	2.2487
-2.14805	2.40898	1	2.6409
-2.22241	1.36646	1	2.3826
-4.51536	1.28978	1	2.4254
-1.53717	2.90238	1	2.3131
-1.35694	2.69806	1	2.3658
-1.34985	1.61986	1	2.3313
-1.48719	2.37715	1	2.3787
-1.95154	3.47444	1	2.4546
-2.18384	1.79804	1	2.2782
-1.45193	2.25233	1	2.3994
-3.3469	1.73775	1	2.3713
-2.25552	2.32955	1	2.2975
-1.91599	2.73917	1	2.4015
-4.54971	2.12973	1	2.3571
-2.21884	1.77003	1	2.4783
-1.55359	3.12131	1	2.3872
-1.74388	3.36703	1	2.3849
-2.03804	2.26632	1	2.5141
-3.75734	1.61491	1	2.3482
-3.23246	1.19794	1	2.3424
-1.70053	3.01636	1	2.4693
-0.828612	3.29941	1	2.3916
-1.35211	1.71045	1	2.3432
-1.7467	1.98891	1	2.4166
-4.48183	1.93943	1	2.3509
-0.601756	2.94702	1	2.4116
-2.83883	2.4407	1	2.3746
-3.16668	1.57929	1	2.4136
-2.55101	0.832163	1	2.3729
-1.31398	3.17198	1	2.383
-1.69032	2.13544	1	2.3095
-3.37754	1.48718	1	2.4909
-2.26488	1.45032	1	2.2949
-2.80645	1.63983	1	2.3608
-1.5548	2.61102	1	2.2454
-4.11615	2.75622	1	2.2729
-2.27956	1.55201	1	2.3845
-0.894989	3.16173	1	2.4861
-3.10803	1.0152	1	2.3009
-1.06394	2.61103	1	2.3746
-2.19477	2.83321	1	2.2361
-1.03806	2.52399	1	2.3943
-1.58796	2.16753	1	2.3649
-3.08667	0.687562	1	2.3244
0.376542	3.8326	1	2.3834
0.802187	2.98077	1	2.3397
-4.06928	2.51204	1	2.5189
-2.0328	1.65118	1	2.6039
-1.14387	2.42067	1	2.317
-1.61277	2.19974	1	2.3852
-2.64083	2.84946	1	2.319
-2.89754	0.201535	1	2.2725
-2.51252	1.20666	1	2.4317
-1.70124	2.47822	1	2.2415
-0.402943	0.535887	1	2.3254
-2.17588	3.19972	1	2.4042
-2.19131	1.64222	1	2.3237

## Sheet: Fig 5b
Raw data from Fig. 5b UMAP_1 = First UMAP feature UMAP_2 = Second UMAP feature Label 0 = C57 Label 1 = KKAy Selected feature is the featrure plotted in the violin plot
UMAP_1	UMAP_2	Label	Selected Feature
-3.58629	1.17745	0	8.7143
-0.290325	-1.8763	0	113.77
-0.18531	-2.66369	0	44.459
-1.05902	-3.31127	0	41.364
-0.313712	-3.55789	0	36.222
-0.646749	-3.42473	0	64.294
-2.6057	-1.83967	0	32.789
-0.930213	-2.65474	0	59.424
-1.36552	-2.78314	0	28.387
-1.57035	-2.59207	0	38.125
-2.66007	-1.88953	0	40.381
-2.43877	-1.35318	0	36.154
-1.40472	-1.91403	0	38.6
-3.68452	0.481933	0	53.5
-1.74528	-2.05045	0	52.48
-2.791	-0.0348607	0	31.474
-1.00722	-2.296	0	97.778
-2.84418	-0.269687	0	37
1.16582	-3.06857	0	30.462
-2.46432	-0.494427	0	27.667
-1.20643	-0.92189	0	86.433
-2.0728	0.940501	0	98.222
-3.38044	-0.207127	0	43.2
-0.129511	-2.45385	0	70.273
0.61841	-3.1745	0	48.179
3.36655	-2.19363	0	51.907
2.32357	-2.54571	0	56.622
4.75223	-1.69597	0	41.393
-3.49435	0.862022	0	41.4
-0.617427	-3.3705	0	19.621
-3.02978	0.0343662	0	47.625
-0.468158	-1.8484	0	52.771
-2.25617	-0.507607	0	56.467
-0.302445	-0.283594	0	61.844
-0.66172	-0.284818	0	43.282
-5.70264	0.345397	0	77.75
-3.13634	0.0852742	0	37.857
-2.59554	-1.01751	0	34.652
-0.422292	-0.979751	0	52.975
1.13983	-2.28303	0	82.914
-3.52995	1.91843	0	16.875
-3.33411	1.74445	0	59
-5.67383	0.664689	0	64.963
5.16836	-0.702658	0	84.113
-0.691243	-3.38028	0	28.206
-3.84013	-0.491198	0	43.8
-0.395254	-0.621772	0	41.158
2.38246	-2.93941	0	53.147
-2.75721	1.02775	0	48
-0.0614831	-2.29495	0	50.927
-0.918597	-2.85976	0	71.24
3.21883	-2.33199	0	59.455
6.00815	-0.0294281	0	69.946
3.47963	-2.29582	0	60.898
2.51361	-2.91813	0	40.417
-2.26404	-0.0170619	0	64.852
-3.76381	-0.493696	0	16.154
3.10713	-2.96106	0	55.865
-4.46508	1.14929	0	28.696
-2.23471	-0.30083	0	83.25
-2.12212	0.938434	0	62.538
-2.36413	-0.447634	0	62.176
-3.38422	1.15733	0	46
2.55622	-2.94987	0	54.296
1.82545	-2.39444	0	81.644
-3.54939	0.677892	0	33.727
0.497299	-3.15167	0	36.057
-0.385259	-2.16715	0	26.08
2.45169	-2.22726	0	91.515
-3.3589	-0.899118	0	44.87
0.487938	-1.55247	0	108.5
0.813149	-2.94897	0	42.86
2.63349	-2.17807	0	49.943
-3.54094	-0.0204835	0	59.6
-0.337377	-2.4546	0	37.333
-2.19875	-1.51646	0	20.742
-2.35678	-0.503263	0	64.368
0.338494	-2.38436	0	58.029
0.0393016	-3.21181	0	32.6
-3.53467	0.363335	0	52.5
-3.11222	1.18442	0	33.071
-0.0741189	-3.40622	0	45.917
-1.17344	-2.25368	0	75.333
-0.757818	-2.71103	0	42
-0.785268	-0.945408	0	75.152
-0.772705	-1.72048	0	59.75
0.617781	-3.02309	0	62.968
-1.31621	-1.58352	0	50
-2.9249	0.108343	0	36.176
-2.93841	-1.64412	0	51.333
-1.02096	-0.925134	0	65.448
-3.94936	0.0999342	0	5.5
-1.12077	-3.26356	0	31.636
-0.746801	-1.22164	0	62.367
-1.09413	-0.564765	0	74.143
-0.308259	-1.03422	0	72.027
-2.69903	0.387863	0	20.385
-1.46711	-1.11146	0	73.815
-1.82165	-0.0535741	0	42.053
-0.474726	-2.42452	0	75.741
1.30765	-2.81065	0	53.778
-0.882833	-0.486525	0	91.435
1.89889	-2.98452	0	56.914
-1.68061	0.126635	0	119.91
0.240646	-2.79604	0	51.9
-2.15282	0.553328	0	58.826
-2.31141	-1.24349	0	43.25
-3.53983	0.451209	0	32.5
1.30771	-2.26735	0	75.525
-2.78331	-0.0742916	0	48.312
-0.48224	-2.45424	0	35.229
-0.786543	-1.55087	0	58.316
-1.7953	-1.70359	0	62
-3.31355	0.0204168	0	30.417
-2.63976	-0.205465	0	20.789
-0.825643	-2.54514	0	60.448
-1.52744	-0.119253	0	37.629
1.43974	-2.36966	0	60.767
1.12989	-2.87138	0	41.27
6.02914	-0.993228	0	87.942
3.38066	-1.80209	0	29.351
5.71123	-0.329063	0	76.6
1.47235	-2.69183	0	59.646
-1.40079	0.302862	0	50.606
-1.43904	-0.943931	0	54.625
-2.68663	-0.502297	0	67.522
-3.40893	1.26127	0	357.5
-1.06751	-2.67541	0	100.92
0.216561	-1.52925	0	74.081
-3.56483	-1.00303	0	48.9
-0.124015	-1.24086	0	54.763
2.10176	-2.63741	0	64.231
-0.457585	-0.748451	0	103.91
-1.55693	-1.0219	0	32.667
2.6958	-2.18802	0	88.143
0.349377	-1.29626	0	87.789
-1.46417	0.884585	0	78
-1.27422	0.0614583	0	119.24
-1.55489	-1.65539	0	47.406
0.791577	-2.581	0	47.205
-1.78304	-0.594504	0	48.781
-2.46969	1.25482	0	318.25
-2.89737	0.999023	0	33.875
-1.1844	-1.44875	0	58.171
1.26437	-2.8369	0	71.077
-0.531858	-1.05251	0	48.209
-0.669697	-0.97891	0	44
1.36042	-2.57647	0	53.521
1.60072	-2.18869	0	90.816
-0.14292	-0.932334	0	113.34
-2.28286	-0.259249	0	24.647
-3.17113	-1.05397	0	64.118
-2.53922	0.0911445	0	41.842
-0.422522	0.0980384	0	106.72
-1.76925	2.39776	0	152.46
-1.01571	-0.460806	0	134.13
-1.72565	-2.04187	0	21.69
1.18174	-3.07726	0	45.703
2.16165	-1.96231	0	92.455
-0.543108	-1.12651	0	133.55
-0.204042	-0.581204	0	111.97
-1.13914	-0.432267	0	44.303
-1.7257	-1.45999	0	100.65
-0.0465137	-2.50334	0	48.41
0.88769	-2.82719	0	41.6
-0.906489	-0.651251	0	135.52
-2.32669	2.25311	0	103.5
-2.42681	0.914352	0	61
-3.24468	-0.870333	0	29.471
-0.0568295	-1.62757	0	142.96
-3.68762	-0.747561	0	27.786
-2.46558	0.575058	0	71.818
-1.24055	-0.394654	0	62.63
-2.26783	-0.0230878	0	30.32
-3.14923	0.0503441	0	27
-0.737781	-2.25245	0	54.367
-3.78399	-0.304519	0	17.875
-3.01894	1.09697	0	69.727
-3.47155	-0.535886	0	34.75
-2.01165	-2.64263	0	21
-2.46203	-1.99873	0	23.281
-0.908452	-2.58185	0	54.034
-2.02096	-2.20776	0	55.464
-0.742379	-2.1791	0	83.963
1.54866	-1.52899	0	49.963
-1.38757	0.205802	0	81.926
1.49271	-2.26274	0	67.34
-1.11029	-2.81414	0	27.814
-2.35071	-1.25441	0	50.056
-2.39051	0.276009	0	41.533
-1.85852	-0.319336	0	57.591
-2.15475	-2.54404	0	20.3
0.104233	-3.38198	0	31.25
0.799393	-2.19674	0	50.358
-0.817399	-1.40149	0	62.944
-1.96987	-2.5724	0	45.65
3.19177	-2.85613	0	111.67
0.596724	-1.44811	0	74.864
-1.40071	1.95238	0	24.941
-2.8324	-1.05093	0	42.364
-3.62064	0.0772742	0	71.167
-1.97655	-1.25344	0	52.464
-3.16876	0.582111	0	23.111
-1.10407	-1.28772	0	80.7
-0.828001	-2.81748	0	34.088
2.82685	-2.71449	0	74.846
-2.46284	-1.19966	0	32.75
-0.308716	-2.54444	0	42.326
0.938644	-2.67154	0	74.242
2.16065	2.85448	0	80.933
-1.86287	1.19409	0	91.722
-0.487213	-0.650528	0	69.848
-2.20051	0.198349	0	60.87
-1.25165	-2.31369	0	37.067
1.05012	-2.94031	0	47.471
1.96606	-3.08278	0	41.167
0.428797	-1.28961	0	43.021
1.12845	-3.12158	0	41.721
-1.30917	0.750215	0	123.42
-0.582369	-0.466278	0	101.03
-1.48664	-3.05661	0	62.556
1.21341	-2.95886	0	51.571
0.683816	-2.99528	0	39.175
0.54708	-1.32038	0	87.043
-3.35595	1.64506	0	142.6
0.167273	-1.16404	0	96.833
0.256803	-1.14426	0	57.327
0.279998	-1.90403	0	80.03
-2.67045	-1.95056	0	63.625
-0.0804425	-2.25943	0	33.346
-3.33367	0.451805	0	34.692
-0.122838	-2.02288	0	32.61
2.90483	-3.06831	0	67.146
0.479255	-2.01513	0	68.611
-1.09988	-0.284557	0	95.042
0.943205	-2.50759	0	42.233
-1.30935	-2.67771	0	36.625
-1.75579	-2.21314	0	22.478
0.870666	-2.17034	0	59.514
-0.462505	0.482785	0	62.094
-0.924949	-2.32062	0	48.575
1.85284	-2.36178	0	72.892
-3.57358	0.657112	0	28
0.827352	-2.68662	0	64.972
-1.89695	-0.676897	0	57.263
-1.18739	-0.0283461	0	93.517
0.307511	-1.38689	0	82.625
-1.60544	-2.41221	0	12.1
-3.41528	-1.08723	0	45.882
0.259069	-0.975063	0	148.15
0.444881	-1.58627	0	115.82
-0.719479	-2.17303	0	42.914
-2.47967	-0.827838	0	63.684
-1.73126	-2.78145	0	21.72
3.03074	-2.38807	0	49.545
-1.80988	-2.11946	0	53.947
-2.31515	-0.981427	0	81.714
-3.72894	-0.801171	0	22.5
0.18091	-0.97638	0	57.34
-1.586	-0.8381	0	70.172
-0.557124	-2.43187	0	46.485
-1.11215	0.696012	0	77.806
3.3901	-3.09724	0	53.917
-0.552293	0.411599	0	58.107
-0.701029	-1.1934	0	31.5
-0.341666	-3.19873	0	28.5
2.04857	-1.05209	0	104.98
-2.98368	-0.117765	0	33.867
-2.21963	-1.1523	0	95.857
-0.863288	-3.15914	0	35.909
-1.4406	0.519426	0	66.19
0.111	-1.89745	0	49.75
-0.217242	-0.834519	0	80.667
-1.1893	-2.00881	0	62.704
-0.134457	-3.07607	0	40.636
-2.82747	-1.42141	0	36.211
-2.37103	-1.81855	0	58.333
-1.27182	0.0541809	0	85.957
0.96917	-3.15638	0	67.375
-2.97099	-0.715056	0	39.545
0.358903	-2.72578	0	43.974
-0.811624	-1.15528	0	76.103
-1.43029	0.934034	0	86.214
-1.0146	-1.68029	0	48.286
-1.15961	-0.982521	0	43
-1.91067	-0.35479	0	25.276
-1.54432	-0.0775887	0	107.65
-0.84592	-1.96813	0	45.594
-1.35078	0.304792	0	105.68
-3.01161	2.24377	0	22.2
0.118636	-2.77697	0	30.943
-0.474038	-3.02566	0	39
3.67304	-2.82768	0	102.82
-3.6089	0.374591	0	29.714
5.94083	-0.217348	0	52.356
-2.86273	-0.0674693	0	37.478
3.62171	-2.2759	0	60.855
-1.43395	-2.58609	0	20.407
0.192179	-1.88156	0	68.371
-3.11336	-1.24291	0	40.667
1.44038	-2.67013	0	73.303
-0.777367	-1.31937	0	60.84
1.4836	-0.960327	0	122.42
2.73939	-3.13533	0	33.882
-1.18105	-1.97287	0	69.522
2.68031	-2.45969	0	60.396
-1.64036	-2.21649	0	35.667
3.23399	-2.42999	0	73.529
-3.47137	-0.492292	0	28.583
0.681176	-1.99718	0	52.674
1.83222	-3.20673	0	36.417
-1.75693	-2.93435	0	42.591
-3.1934	0.161357	0	73.462
-0.5077	-3.04196	0	34.931
-1.44728	-2.43017	0	57.409
0.430893	-2.78272	0	50.8
-1.67496	0.906069	0	192.18
-2.69517	-0.765027	0	16.452
-2.7422	-1.52804	0	35.947
-2.25742	-0.0841513	0	58.625
0.0657811	-2.41202	0	46.684
0.278431	-2.87048	0	49.765
-0.904992	-1.7381	0	77.864
-1.39114	-3.19963	0	41.609
-3.42542	-1.07854	0	51
-1.00599	-3.02729	0	38.4
-2.17254	1.14279	0	59.44
-2.79517	0.774206	0	39.059
-3.78224	-0.582267	0	28.417
-1.76214	-1.57569	0	46.385
0.251434	-1.32344	0	101.64
-2.61858	1.28726	0	43.286
1.58887	-2.68035	0	66.319
-3.51082	0.0149549	0	83.167
-1.33279	-2.7005	0	47.909
-0.670695	-3.09386	0	35.75
0.120096	-0.74095	0	101.42
-1.30891	-3.16584	0	120.77
-2.5815	-2.00647	0	44.778
-0.962079	-0.848586	0	77.576
-0.139337	-3.00453	0	45.156
-2.62923	-0.848798	0	144.12
-1.18364	-2.97146	0	142.73
-2.22672	-0.155395	0	40.381
-1.94321	-2.33068	0	46.52
-1.42512	-2.01239	0	56.36
-1.8297	-1.82088	0	47.591
-1.96617	-2.26497	0	34.837
-0.686149	-1.90772	0	59.077
-3.98314	0.041018	0	45.222
-0.755924	-1.66383	0	58.897
1.74709	-1.82599	0	78.426
-0.747416	-2.77474	0	30.152
-2.9945	0.204382	0	76.176
-1.31316	-2.1135	0	49.741
-3.85233	-0.508767	0	21.5
-0.104855	-1.94873	0	73.974
0.110606	2.23926	0	81.528
-2.53775	-2.10968	0	15.091
-2.42463	-2.13274	0	38
2.61448	-2.46568	0	57.362
0.604071	-3.14041	0	41.139
-0.772332	-0.611427	0	55.553
-0.24725	-2.26174	0	101.44
-0.518831	-1.13951	0	82.484
0.315639	-3.11605	0	45.667
0.0140695	-3.38692	0	44.6
0.347016	-2.19946	0	68.8
-1.57807	-0.810855	0	35.655
0.195756	-1.27306	0	74.514
-3.6803	-0.750492	0	42.083
0.683255	-2.47614	0	69.656
5.39601	-1.12097	0	37.953
-1.91361	-1.72872	0	27.87
3.61309	-2.78384	0	57.333
0.72996	-2.80233	0	55.763
2.8742	-3.04328	0	47.452
-1.76492	0.584003	0	52.952
-1.37689	2.338	0	27.737
-2.52033	2.27202	0	139.14
-0.555611	-0.473426	0	67.943
-3.83553	-0.272777	0	36.143
-3.2158	-1.27588	0	63.5
-3.61059	-0.803708	0	51.818
0.374134	-1.1617	0	84.861
5.71597	0.26755	0	117.64
-3.25798	0.419657	0	30.333
-1.12582	-0.137723	0	78.04
-2.42284	-1.41546	0	37.95
-2.75493	-1.58203	0	48.615
4.90522	-1.33458	0	42.818
-3.20673	1.80778	0	86.167
-2.16845	-0.31867	0	30.684
-2.54219	0.0118752	0	22.529
-1.35451	-0.573052	0	53.414
3.10995	-2.39523	0	50.614
2.71623	-2.73035	0	41.324
-0.749066	-1.33895	0	40.655
2.05551	-2.91696	0	43.581
3.20125	-2.96843	0	84.514
-3.75751	0.0193841	0	20.818
-0.499499	-0.345743	0	43.595
-3.09098	0.735633	0	105.92
-2.96654	-1.08132	0	41.167
-0.276239	-3.3073	0	49.903
-1.73233	-0.20941	0	59.143
-3.29466	0.853916	0	59.143
5.80329	0.461631	0	79.876
2.36753	-2.57733	0	45.848
-3.31919	1.52909	0	85.875
-2.81724	-1.37803	0	32.559
-3.29939	1.75847	0	21.316
-4.08204	-0.0691553	0	9.5
5.93486	-1.12265	0	58.104
-2.29132	-2.31021	0	97.2
-0.402336	-0.549747	0	120.43
-2.70324	0.638665	0	57
-2.83577	1.07551	0	26.154
-3.66352	0.0490362	0	18.25
0.135999	-2.81248	0	40.325
-2.73206	-1.0269	0	47
1.13224	-2.7536	0	51.595
1.92362	-2.92642	0	101.65
4.02012	2.46881	0	110.42
-1.25447	-1.56343	0	74.32
0.297624	-0.907114	0	94
1.13981	-2.32418	0	77.821
-0.323181	-1.09133	0	75.226
-1.13037	0.278634	0	123.15
-1.53134	-2.70533	0	79.737
0.614157	-2.31853	0	91.457
-2.63782	1.35988	0	65.176
0.281391	-2.09482	0	59.553
-2.89935	0.148651	0	142.2
-1.22585	2.64539	0	65.1
-1.61146	1.46042	0	68.12
-1.24422	-1.82666	0	72.727
-1.82543	-1.18885	0	91.348
-2.08867	-0.649964	0	92.115
-2.2773	-2.50042	0	44.8
0.118079	-2.48035	0	60.93
-2.83483	1.29025	0	53.125
-2.88616	2.64745	0	2
-2.31391	0.281762	0	95.188
-1.96868	-1.00902	0	68.217
-2.16853	2.96281	0	94.25
2.76583	-2.59533	0	50.681
0.758604	-0.475865	0	286.48
2.47276	-2.95733	0	74.559
-0.828609	-1.66737	0	40.275
-1.46686	2.70142	0	17.72
-2.95569	2.43115	0	8.5
-0.452267	-1.40884	0	67.152
0.300302	-1.59354	0	111.56
0.991107	-2.91806	0	52.895
-0.890048	-0.621504	0	110.22
3.5636	-2.89956	0	67.8
1.29036	-1.94942	0	78.784
-1.67452	2.30681	0	107.81
-3.05309	-0.0313881	0	39
-3.01714	-1.00037	0	33.13
-0.129317	-0.814593	0	75.31
0.923236	-1.80182	0	102.36
-0.052836	-1.39387	0	125.32
-1.12681	-0.895014	0	63.654
-3.29692	0.442787	0	74.214
0.85988	-2.87685	0	38.41
-3.61848	-0.198748	0	42.059
3.77358	-2.79956	0	87.196
5.2887	-0.599973	0	59.576
-2.10246	0.0548598	0	62.7
-1.18646	-1.67055	0	73.842
2.07337	-2.05275	0	154.06
-1.81534	0.239309	0	197.09
-2.68026	-1.25081	0	50.923
0.120493	-0.779034	0	197.86
0.982788	-1.57209	0	115.9
0.239342	-2.97725	0	77.562
-2.32866	-1.78509	0	86.458
-3.45846	0.422662	0	97.75
-1.53068	-3.03601	0	85.882
2.53924	-2.70821	0	30.932
-0.0978631	-1.00132	0	73.432
3.09748	-2.59755	0	33.733
0.020905	-0.723606	0	127.94
-2.49682	-0.403981	0	50
-2.04525	-0.378197	0	78.917
1.11275	-2.30961	0	54.196
-0.933583	-0.757526	0	170.27
-1.76219	0.696875	0	88.824
2.99963	-2.79469	0	68.833
5.8321	0.176002	0	156.35
-1.40716	-3.0001	0	29.958
-2.15581	-0.792833	0	31.059
1.33862	-2.35743	0	101.38
-0.550028	-1.79747	0	65.634
-1.03235	2.51246	0	58.077
3.28362	-2.36219	0	63.551
-1.59905	-0.194907	0	67.815
-1.41834	2.37062	0	104.5
0.192717	-2.59075	0	43.184
-2.50485	0.325133	0	45.917
-1.11471	-3.42387	0	29.517
-1.34023	-3.16644	0	62.182
0.721522	-2.47113	0	54.614
0.332367	-1.19918	0	101.76
-2.54106	-0.98046	0	34.438
-3.44748	-0.415657	0	19.667
-1.55121	-1.48465	0	59.182
0.932459	-1.50895	0	102.29
0.0896812	-2.11149	0	81.269
-3.07414	1.44136	0	37.8
-2.33102	-2.37222	0	24.625
-2.06757	0.0327765	0	77.429
0.921421	-2.97951	0	46.167
3.30424	-2.31894	0	43.533
-0.121136	-1.71278	0	55.643
-1.27355	-1.62639	0	44.357
-1.01033	-0.866734	0	68.577
-3.89903	-0.205603	0	32.2
-1.11322	-1.13669	0	53.12
-2.04146	-0.596048	0	37.269
-0.221978	-1.55655	0	79.417
-1.18118	0.0313568	0	98.348
0.263784	-2.45131	0	43.658
5.79023	-1.18299	0	58.609
-1.36463	-2.12772	0	38.077
-2.28042	-1.92195	0	43.25
-0.964323	-1.48447	0	83.5
0.589309	-1.88071	0	55.286
0.214434	-0.827273	0	73.467
-3.94138	-0.0943282	0	21.111
-1.63027	-1.05457	0	45.25
0.0580575	2.64598	0	112.58
-2.10539	-0.00543754	0	45.5
-1.78337	0.950075	0	126.6
1.04566	-2.2011	0	164.5
-0.306173	-1.18985	0	47.851
-2.5425	1.91171	0	24.5
-0.571951	-1.96704	0	31.804
0.37153	-0.629522	0	87.065
-3.2062	-0.307669	0	73.389
-2.09841	-1.54585	0	61.158
-3.56	-0.276851	0	57.25
1.0515	-2.15502	0	106.97
-0.713016	-0.149629	0	105.48
0.477505	-1.77091	0	62.879
-1.15835	-1.87141	0	48.464
-0.186822	-1.76229	0	54.769
-0.283838	-2.5835	0	50.73
-3.89966	-0.332543	0	22.667
3.00775	-2.77447	0	52.51
-2.47393	0.395112	0	66.222
-0.472334	-0.507346	0	115.5
-3.79514	0.772406	0	1
-1.78353	0.17083	0	76.045
3.3887	-2.71843	0	55.063
-0.174959	-1.08768	0	133.67
0.225866	-1.23201	0	41.603
0.147396	-1.81729	0	58.718
-0.601604	-2.24475	0	35.167
-1.066	-1.93241	0	50.077
0.347752	-1.68151	0	73.375
-1.74819	1.35281	0	57.562
-0.767717	-1.72917	0	43.176
0.247068	-2.68493	0	50.314
-1.90081	-1.62321	0	30.793
0.245477	-1.06312	0	123.1
1.83589	-2.1101	0	95.167
-3.11492	1.36767	0	15.444
3.86984	2.52554	0	142.21
-0.516196	-2.67196	0	27.457
-3.40896	-1.09497	0	52.714
-2.2308	0.531813	0	49.895
-1.89264	-0.549891	0	32.48
-1.78906	-0.717347	0	40.074
-1.22167	0.020978	0	47.815
-1.82886	-0.640272	0	85.333
-2.52545	-0.115965	0	53.789
3.11192	-2.00714	0	66.446
-1.27044	-0.662705	0	55.769
-0.40575	-1.95742	0	71.484
-0.721447	-1.15594	0	44.875
-3.7078	-0.278043	0	73.444
-2.15835	-0.639005	0	38.056
-2.52648	-0.981316	0	31.63
-0.607856	-1.70972	0	55.861
-0.745825	-1.1465	0	62.667
-2.03907	1.59382	0	559
4.84815	-1.4879	0	81.81
-1.16001	-0.112042	0	80.182
-3.0115	-0.738114	0	24.75
-0.903559	-0.428931	0	65.429
-2.69752	-1.19771	0	29.192
-1.45547	-0.822582	0	59.808
-0.149114	-2.64263	0	38.886
-3.24398	0.00624473	0	40.231
-0.341476	-2.23593	0	43.943
-0.86816	-2.63574	0	35.24
-0.669566	-1.00385	0	41.485
-3.04117	-0.194284	0	114.79
-1.58773	-0.401596	0	49.394
-2.82031	0.688412	0	39.235
0.869584	-2.8784	0	40.571
-1.75216	-1.11597	0	41.68
1.14566	-2.96839	0	34.703
2.18854	-2.4578	0	68.114
5.62947	-0.470037	0	38.094
-2.268	0.854974	0	31.538
2.48027	-2.50259	0	39.873
-0.998425	-1.23731	0	42.941
-0.654325	-2.90595	0	43.615
-0.313811	-2.1836	0	57
-2.3014	-0.150447	0	90.5
-1.97346	0.32258	0	47.5
0.649646	-2.90145	0	30.949
-2.73138	2.67994	0	12
-2.54855	-0.0706791	0	72.938
-1.50032	-2.34757	0	58.345
-1.87348	-0.101343	0	63.32
-2.46079	-1.52707	0	70.467
-1.41173	0.0656349	0	62.545
-3.46121	0.465029	0	25
-1.70488	-2.01666	0	29.423
-2.85588	-0.679669	0	33.929
-3.28499	-1.22471	0	10.923
-2.9939	-0.0548729	0	27.5
-1.47554	0.877793	0	179.72
-2.48033	0.745452	0	163.75
-1.12671	1.62201	0	128.22
-0.218145	-2.79283	0	58.174
-3.66062	-0.32024	0	87.375
-2.44896	0.788887	0	39.762
-2.21485	-2.13681	0	16.84
-0.583425	-2.28947	0	39.086
-2.19205	-0.878077	0	52.818
-0.476485	-0.21899	0	74.364
-3.55815	-0.458874	0	29.25
-0.980938	-1.11328	0	63.857
-1.30929	-0.258161	0	71.5
-3.68345	-0.358725	0	36.4
-2.00574	-1.27732	0	45.655
-1.05825	-1.20228	0	30.5
-3.73151	-0.194978	0	22.273
-0.875976	-3.25895	0	23.056
3.05952	-1.76163	0	66.421
-1.08371	-1.03268	0	61.355
-1.38243	-1.90405	0	43.483
-0.116531	-3.07537	0	31.84
-4.80269	0.73242	0	51.25
-2.27993	-2.34771	0	66.235
-1.10988	-1.28698	0	55.784
4.03314	-2.28109	0	52.4
-3.00028	-0.779277	0	23.684
-4.55275	0.331435	0	53.444
-0.56081	-2.93151	0	37.25
-1.93132	-2.08164	0	23.906
5.04353	-1.43338	0	50.379
-3.97928	0.00138564	0	25.667
2.85906	-2.70342	0	59.592
-1.19034	-0.439209	0	56.75
-3.90836	1.28366	0	17.4
-1.33763	1.20733	0	99.286
-3.42281	-0.260893	0	29.867
-1.39068	-2.90956	0	41.162
-3.62419	-0.511283	0	38.688
-6.01217	1.54284	0	39.286
-2.20795	-1.68535	0	75.217
-4.98522	0.26391	0	38.895
-3.01265	-1.2419	0	32.2
5.56018	0.537039	0	83.708
-0.421698	0.029524	0	55.231
-2.15956	-0.742915	0	79.154
2.6891	-2.34177	0	66.243
3.37441	-2.31688	0	71.37
0.134127	-3.39163	0	29.133
-3.44952	-0.343591	0	30.727
-0.848871	-0.640101	0	65.774
-3.47716	-0.4686	0	28.417
-4.40985	0.610707	0	53.227
3.62715	-1.7879	0	61.928
-5.23106	0.631055	0	58.654
-5.50842	1.68054	0	35.348
-2.61744	0.55646	0	30.773
-2.52914	-0.913079	0	43.583
-2.00081	-0.0151153	0	71
-0.988504	-2.03695	0	56.148
2.62293	-0.846852	0	77.98
-0.635021	-3.13563	0	39.333
-3.45687	-0.343267	0	31.625
3.21218	-2.4524	0	86.283
1.40065	-3.09757	0	76.963
-1.21922	-2.70643	0	43.78
-5.41966	0.453467	0	65.217
-4.11571	1.73044	0	58
-1.27985	-0.534853	0	62
2.78853	-2.90112	0	53.857
-5.36313	0.58146	0	70.261
0.559037	-3.06837	0	68.3
-3.27161	1.48636	0	46.966
-1.73954	-2.22845	0	70.071
2.94815	-2.53285	0	45.789
-3.25528	1.72537	0	48.625
2.68525	-2.38769	0	43.4
2.98371	-2.86269	0	49.786
-2.67318	0.737291	0	38.469
0.202318	-3.32256	0	55.029
-1.23969	-2.31508	0	24.75
-1.50189	-1.92172	0	46.966
2.11363	-3.10172	0	24.93
-1.40643	-2.85905	0	42.731
-0.804632	-0.40774	0	102.69
-6.39456	0.287884	0	84.409
-3.39478	0.623262	0	24.857
-1.30052	0.723277	0	61.034
-1.12244	-0.596665	0	111.94
-0.348517	-2.72248	0	54.133
-3.67288	0.880025	0	31.667
1.97313	-3.00294	0	31.195
-3.96278	0.834361	0	8.5714
-3.16449	1.94678	0	48.389
-1.27647	0.525483	0	65.64
-4.42589	0.528328	0	60.364
-1.06052	-1.58943	0	48.025
-2.84295	1.24869	0	48.8
-1.43087	-0.12972	0	53.333
3.91558	-2.63944	0	57.81
0.137877	-1.67532	0	81.886
1.52135	-2.80261	0	44.94
2.57117	-2.15255	0	52.944
2.19153	-2.79823	0	50.829
-2.07522	-2.3464	0	47.091
1.45356	-2.71184	0	78.25
-0.744404	-2.82037	0	41.488
-0.8646	-2.86798	0	47.214
-3.08507	0.909431	0	28.778
-2.48719	-0.341126	0	25.938
-1.54301	-0.0234291	0	89.526
-1.15599	-2.90717	0	40.714
-1.48817	-0.365417	0	45.92
5.9502	-1.15145	0	33.915
-2.28284	-1.67204	0	38.154
-0.81959	-2.77576	0	75.16
-0.482665	-2.07551	0	44.794
-2.62507	0.0136797	0	53.8
-2.48369	-0.69757	0	58.682
1.82605	-2.47302	0	46.873
-3.86212	0.854155	0	15.75
-0.991895	-2.54278	0	51.625
-2.09118	-1.42953	0	42.833
-3.1475	-0.3023	0	69.273
-2.01429	-1.45745	0	33.083
-2.07273	-2.63135	0	76.733
-2.26351	1.16842	0	54.4
-1.46413	-0.178809	0	57.519
1.78113	-2.77429	0	52.25
-0.971351	-2.69762	0	31.8
-3.13828	-0.856048	0	24.214
-1.84153	2.85337	0	90.714
-0.478346	-3.42415	0	23.222
5.86191	0.206743	0	48.87
0.206189	-2.20353	0	42.632
-2.89123	0.746891	0	15.231
-2.44537	-1.96492	0	46.714
-1.99315	-1.0327	0	46.5
-3.86411	0.0954847	0	8.2222
-3.77401	-0.387263	0	56.333
-1.45601	-2.38657	0	30.361
-0.999943	-2.56304	0	37.289
1.92036	-2.59495	0	45.107
-1.45485	-0.99641	0	99.333
-0.508105	-2.62169	0	32.171
-1.92298	0.984431	0	99.333
-0.708174	-1.64936	0	55.839
-3.75943	-0.381135	0	52.1
-0.869847	2.89036	0	57
3.78644	-2.43488	0	48.82
0.927146	-2.10118	0	74.59
0.316078	-1.23111	0	107.5
-1.57149	-2.01598	0	37.36
-0.204042	-3.07055	0	32.595
-1.73929	-0.541381	0	78.25
-2.76286	0.597679	0	137
-0.867728	-1.06185	0	68.625
-0.547849	-0.68041	0	79.464
-0.7278	-2.07147	0	61.317
-2.8823	-1.43513	0	47.25
-0.456029	0.644732	0	96
-2.55446	-1.72021	0	98.375
-3.41548	-0.845193	0	32.917
-0.983293	-2.32472	0	33.162
2.32626	-2.99136	0	60.533
6.16838	-0.654201	0	175.51
-1.43937	-1.00331	0	44.737
-2.17727	0.588407	0	104.67
-1.1636	-2.67574	0	47.091
-1.59504	-0.45671	0	37.154
-1.25188	0.487601	0	115.23
-1.10109	-1.07875	0	81.581
-0.739768	-2.45445	0	30.324
-1.72903	-1.13331	0	36.286
-3.59432	0.110372	0	40.333
-0.429058	-0.510488	0	30.972
-2.15259	-1.11606	0	69.667
-1.28829	-1.62845	0	49.111
-1.31443	-2.73924	0	64.565
-0.903092	-2.23051	0	51.111
-1.48604	1.55856	0	84.852
-1.97445	1.58544	0	78.125
-1.96358	-0.919533	0	77.333
1.55913	-2.29125	0	57.465
-2.34053	-2.07344	0	75.909
-0.816457	-2.26796	0	70.821
-0.210418	-2.31875	0	54.658
-3.37609	-0.539873	0	76.471
0.111105	-1.17796	0	62.488
-1.54583	-0.159281	0	64.848
-1.84665	1.38482	0	68.25
-2.20549	-0.721364	0	54.458
0.497705	-2.90615	0	52.364
-2.27023	2.51977	0	112.5
0.491753	-2.83749	0	65.364
-0.623834	-2.83979	0	49.037
-3.00652	-1.08943	0	28.429
-2.97983	1.79571	0	44.846
-0.70275	-2.4535	0	57.816
-0.426665	-1.096	0	57.882
0.901642	-2.29447	0	51.452
0.510814	-2.26024	0	65.4
-0.880862	-0.594056	0	105.6
-3.54377	0.195309	0	34.667
2.39339	-2.59878	0	60.533
-1.65712	1.01154	0	184.08
-0.89258	-0.9266	0	48.694
-2.27901	0.582541	0	51.5
-1.28503	-1.86771	0	49
0.688606	-2.20619	0	59.636
-1.08802	-1.35081	0	74.826
-1.88384	1.45574	0	80.429
-1.7022	-0.158157	0	38.161
-5.78627	1.72028	0	21.111
-6.44732	1.4549	0	32.2
-7.46952	-0.245464	0	26.681
-6.01147	1.21427	0	26.793
-7.29233	1.03082	0	20.111
-7.52188	0.157438	0	38.4
-7.04377	1.23435	0	23.793
-6.1515	1.62399	0	33.611
-5.53428	1.81389	0	59.8
-5.50303	1.84923	0	59.25
-6.052	1.57843	0	54
-6.6199	1.00145	0	18.4
-5.39308	1.79203	0	21.8
-6.30394	1.33242	0	74.778
-7.04071	1.23131	0	56.531
-7.31379	-0.187737	0	38.545
-4.06122	1.93579	0	15.667
-7.07083	0.373064	0	35.261
-7.31017	0.383361	0	31.594
-6.97234	1.01036	0	33.667
-6.16433	1.16534	0	10.731
-6.98328	1.08417	0	39.64
-7.22852	0.0477697	0	58.023
-7.06878	1.34167	0	14.3
-4.96364	1.44651	0	31.333
-6.29736	1.50288	0	12.5
-6.12101	1.49632	0	28.188
-7.01754	1.02156	0	18.667
-6.89704	0.422591	0	40.769
-7.07789	-0.619272	0	32.385
-5.92813	1.65817	0	26.714
-6.75428	1.07466	0	48.053
-7.22225	1.10422	0	19.333
-6.13061	0.820159	0	44.357
-5.21048	1.75761	0	27.364
-5.9135	1.53331	0	9.3333
-5.25293	1.47504	0	6.8889
-7.18811	0.815945	0	25.273
-7.28769	0.6521	0	36.727
-5.83996	1.79833	0	33.235
-5.09625	1.62555	0	21.091
-4.68917	1.80321	0	117.89
-6.20623	1.60911	0	82.923
-5.53645	1.28088	0	21.154
-6.77405	1.16799	0	54.519
-6.9592	1.29038	0	35.435
-6.87439	0.480834	0	56.893
-6.84377	1.40555	0	39.455
-4.26007	1.6952	0	8
-6.68889	1.14928	0	80.333
-4.93025	1.72603	0	42.846
-7.14145	-0.584767	0	61.216
-6.93599	0.452473	0	46.656
-4.97191	1.66063	0	6.75
-4.83344	1.82408	0	32.722
-7.11267	0.609542	0	47.931
-6.11913	1.42038	0	53.875
-4.80451	1.89664	0	26.667
-5.40986	1.73212	0	38.875
-7.18982	-0.455718	0	40.25
-5.56454	1.84031	0	60.308
-7.02114	-0.00553732	0	43
-6.90978	0.8336	0	30.421
-7.29225	0.295999	0	35.034
-5.14795	1.66816	0	19.944
-6.93371	1.29862	0	26.5
-7.54955	0.336241	0	39.242
-7.34904	-0.140079	0	50.935
-6.88361	1.32824	0	34.714
-6.2403	1.58291	0	23.182
-7.29492	0.772665	0	39.579
-6.13899	1.5388	0	23.217
-7.19512	0.890449	0	46.417
-7.24932	-0.10188	0	42.629
-7.00261	1.03832	0	42.238
-7.41906	-0.179413	0	70.324
5.92211	0.142343	0	59.343
-7.59087	-0.0804737	0	35.128
-7.02052	0.66721	0	26.143
-6.35204	0.866444	0	45.381
-6.59606	1.06714	0	29.409
-7.02333	0.957899	0	44.667
-7.27093	1.0413	0	15.462
-7.04433	1.09157	0	20.75
-5.20759	1.73365	0	11.923
-5.17851	1.5077	0	70.6
-7.23251	0.992388	0	23.636
-7.11843	-0.148623	0	19.433
-6.97453	0.584914	0	29.75
-5.2984	1.83303	0	25.062
-7.27552	0.174258	0	35.893
-7.3047	-0.178514	0	44.821
-5.41262	1.78133	0	24.067
-4.91089	1.80968	0	9.1667
-6.61572	1.15713	0	34.692
-7.2396	0.776879	0	46.741
-7.41862	0.0399525	0	69.061
-6.68203	1.10191	0	40.467
-6.85141	0.556469	0	19
-5.07407	1.67278	0	75.571
-6.30744	0.901863	0	44.091
-5.69514	1.70888	0	85
-6.07326	1.3167	0	51.059
-7.24622	-0.410583	0	29.426
-7.08208	1.06735	0	20.25
-7.06457	-0.653729	0	31.625
-5.21476	1.10521	0	38.867
-5.91154	0.978616	0	39.906
-5.16281	1.04131	0	41.529
-7.33574	0.155723	0	32.488
-5.31137	1.64795	0	84.9
-4.84526	1.65701	0	33.833
-4.87225	1.86129	0	20.474
-7.42441	0.764132	0	39.25
-5.41009	1.26638	0	32.222
-7.08865	0.95578	0	45.88
-6.27535	1.18836	0	29.3
-7.03935	0.695941	0	37.029
-6.88254	1.17451	0	40.571
-5.64672	1.07467	0	38.231
-5.9361	1.11796	0	27.722
-4.90584	1.17098	0	32.625
-5.70819	1.18219	0	69.37
1.48354	1.92047	0	190.1
-7.27897	0.271461	0	60.644
-4.68864	1.69441	0	94.786
-4.82486	1.22745	0	45.143
-6.41506	0.824449	0	30.289
-6.89339	0.521378	0	60.808
-4.70997	0.471764	0	35.846
-5.49615	0.911126	0	69.941
-7.50149	0.427887	0	45.591
-7.40287	0.372775	0	79.789
-7.40568	0.0272226	0	63.972
-7.12108	0.227726	0	60.286
-5.74801	1.48268	0	46.778
-7.38397	-0.0907829	0	60.351
-7.20839	-0.179357	0	45.525
-4.43858	1.5632	0	86.812
-4.85772	1.34983	0	44.8
-4.96762	1.81816	0	45.091
-5.38612	1.48005	0	40.333
-5.57311	1.4118	0	42.188
-5.28594	1.5867	0	74.429
-5.62413	1.3988	0	33
-6.87767	0.126476	0	74.758
-7.39545	-0.192741	0	52.045
-5.57044	1.51313	0	150.33
-4.90813	1.57942	0	5
-7.02492	-0.770384	0	39.052
-7.31008	0.0596629	0	45.41
-7.52869	0.116799	0	40.455
-7.17073	0.572439	0	42.083
-4.38177	1.68641	0	77.875
-5.98892	1.18467	0	47.609
-3.68923	1.82804	0	38.368
-7.10729	-0.21237	0	46.367
-7.56074	0.233185	0	81
-7.29298	0.0726651	0	63.31
-7.13413	-0.432022	0	46.976
-4.95586	1.54288	0	15.2
-7.37957	0.875962	0	30.773
-7.13907	1.10859	0	28.152
-5.36796	1.6762	0	33.556
-7.0093	0.713963	0	40.719
-5.56949	1.67861	0	33.097
-6.56665	0.907347	0	21.909
-5.23114	1.81433	0	31.25
-6.5448	1.22292	0	10.941
-7.35805	0.83191	0	18.6
-6.8614	0.782836	0	38.375
-5.90064	1.38503	0	25.24
-7.28215	-0.362518	0	44.804
-5.86928	1.46961	0	62.842
-5.45834	1.72986	0	54.615
-5.76964	1.45933	0	19.167
-4.66619	1.74094	0	25.7
-7.19734	0.212634	0	29.556
-5.57926	1.66387	0	34.167
-7.07183	0.345865	0	22.231
-7.22779	0.78087	0	49.71
3.05926	-1.97494	0	36.387
5.49964	0.118681	0	62.69
-4.91759	1.78198	0	20.556
-7.33019	-0.00873499	0	38.15
-5.64809	1.39097	0	51.381
-7.37288	0.00355585	0	49.5
-6.13534	1.57067	0	30.5
-3.9259	2.00657	0	23.875
-6.58518	0.61047	0	45.889
-6.226	0.946201	0	30.259
-6.04886	1.16907	0	21.926
-6.8828	-0.780891	0	43.333
-6.72733	1.18278	0	50.842
-7.32578	0.186157	0	49.034
-5.24015	1.49993	0	22.389
-3.45712	1.97213	0	28.692
-5.36353	1.53772	0	55.857
-7.14621	-0.528635	0	48.609
-4.86527	1.69984	0	83.667
-5.39122	1.75169	0	63.417
-6.7838	0.212576	0	65.321
-6.97674	-0.718661	0	22.903
-5.95513	1.049	0	40.593
-6.0385	0.861964	0	114.45
-4.30623	1.71422	0	19.8
-5.8237	1.17932	0	48.538
-5.47679	1.03975	0	57.692
-4.41988	1.91856	0	31.833
-6.88657	0.597963	0	48.739
-5.69097	1.11886	0	17.062
-5.28604	1.10593	0	40.423
-6.6137	0.701774	0	25.677
5.82238	-0.191611	0	44.333
-4.72573	1.39042	0	48.7
-4.85453	1.16606	0	36.611
-7.30893	0.0787878	0	56.951
-6.41412	0.739005	0	35.229
-6.51027	1.05291	0	25.81
-6.39427	1.41604	0	26.762
-6.9779	-0.728098	0	32.848
-7.23495	0.323913	0	35.778
-3.49786	1.80609	0	82.4
-3.85787	1.92796	0	49.583
-3.40799	2.18817	0	80.05
-5.77362	1.16666	0	30.966
-6.70331	1.08993	0	50.962
-4.50302	1.19903	0	7
3.60181	-0.998642	1	91.905
0.613408	2.07399	1	67.475
4.34852	1.0869	1	277.54
3.1586	0.453865	1	112.42
2.981	-1.53721	1	69
4.25064	-1.24003	1	99.228
4.6698	-0.58318	1	133.87
4.37532	0.260872	1	86.297
5.78999	0.725002	1	110.42
3.61989	-1.0548	1	92.141
3.76786	0.552861	1	128.35
-2.4123	0.676571	1	46.607
4.37243	-0.514504	1	135.48
4.50064	-0.70538	1	168.23
3.74702	-1.62047	1	110.87
4.79892	-0.100522	1	134.04
3.3298	1.47239	1	103.98
4.38044	-1.41719	1	52.923
-3.59611	1.3798	1	27.3
2.22795	2.30121	1	61.857
-0.128931	1.69851	1	187.86
4.45678	-1.1926	1	79.43
4.89505	-0.346774	1	115.07
3.74667	-1.01578	1	113.68
4.09297	1.01973	1	212.18
3.95969	2.43871	1	153
5.45707	-0.544162	1	80.98
5.46478	-0.528875	1	141.89
5.65436	0.218501	1	137.8
3.5361	1.00698	1	226.32
5.21019	-0.0894582	1	130.5
5.64515	0.132526	1	111.98
4.75784	0.140928	1	191.95
3.56205	-0.840044	1	113.43
3.81923	-0.309658	1	160.87
3.70082	1.36824	1	146.98
3.59823	0.532831	1	173.12
4.13354	-0.184845	1	168.83
4.77734	-1.11113	1	116.97
3.07895	2.11168	1	193.46
1.7597	2.72421	1	588.29
1.55155	-3.1514	1	68.229
3.93296	0.62986	1	109.23
5.50916	0.214341	1	130.57
4.18009	-0.744081	1	122.09
4.00339	-1.60962	1	88.975
4.19298	1.10689	1	171.57
5.64287	0.00080581	1	175.28
3.07758	2.24186	1	179.58
4.27491	0.297089	1	180.76
3.89507	0.0936449	1	142.21
6.18652	-0.810397	1	163.43
3.63587	1.28117	1	166.96
1.18786	2.60654	1	251.57
2.34803	-0.873084	1	108.37
3.89632	-1.59858	1	111.17
3.64119	-1.19593	1	155.69
-3.41883	1.19303	1	51.615
0.916798	-2.41038	1	71.459
5.18245	-0.290795	1	101.64
4.64878	-0.890921	1	88.789
4.96554	2.1989	1	596.04
3.23516	-0.926095	1	93.367
-0.358666	2.74403	1	103.04
5.20832	2.05531	1	391.94
-1.90401	3.34274	1	298.5
5.11235	2.40292	1	422.52
1.14604	-2.19352	1	88.172
4.96269	2.34024	1	1250.7
-0.347623	2.17575	1	149.68
5.30047	-1.35982	1	774.17
1.08515	2.30898	1	977.64
4.92807	2.08395	1	86.379
3.90415	-0.459504	1	575.2
3.58831	0.964774	1	390.82
5.10453	2.42093	1	178.23
1.49181	1.08731	1	107.51
0.387042	2.27831	1	820.52
-2.00615	3.08304	1	121.56
1.65297	2.2839	1	296.73
4.1976	-0.691506	1	46.444
3.08411	1.90492	1	141.28
4.06335	-0.813338	1	1743.3
-0.163059	1.7624	1	107.52
5.10171	2.53673	1	108.69
5.05059	2.5142	1	115.4
4.53571	0.468379	1	90.73
1.42143	2.43363	1	797.12
4.81579	2.52281	1	1151.6
3.77201	-0.225204	1	179.15
4.92186	2.06191	1	464.25
2.0022	2.67392	1	393.95
-2.42665	-0.578759	1	131.48
-2.76017	2.61064	1	345.67
0.706828	1.38163	1	188.48
4.79057	-0.734471	1	153.83
2.7162	-0.403056	1	15
0.0919891	1.40993	1	54.483
-1.12994	1.97336	1	131.43
4.91289	-0.641913	1	104.56
-1.25236	1.69904	1	134.58
3.908	-2.00639	1	233.12
3.35744	-2.25899	1	66.316
2.78493	-0.944142	1	75.208
-2.16145	2.5821	1	53.63
2.15886	0.660453	1	61.63
2.68641	-0.716866	1	69.82
-2.24634	2.1291	1	84.75
-0.776478	2.74927	1	449.16
-2.23793	0.927647	1	74.508
2.52474	0.0157221	1	47.923
5.76757	-0.69652	1	19.043
-2.63517	2.77107	1	69.684
-1.75008	1.96379	1	159.74
-2.19894	1.43127	1	65.675
3.63304	-1.13581	1	38.5
-2.46894	2.70459	1	118.83
-1.85151	2.95418	1	90.357
-1.88265	0.830992	1	95.784
2.52153	-0.425258	1	175.25
-1.71065	-1.98397	1	67.636
-2.07745	1.10747	1	162.87
2.94269	-0.777823	1	173.24
0.144105	2.42989	1	81.3
1.67749	-0.571429	1	110.78
3.11526	-0.782019	1	96.967
-0.0260319	2.64558	1	91.971
4.33014	1.69243	1	93.659
1.31756	-0.568306	1	112.02
3.58394	-1.16167	1	72.938
3.00397	0.739958	1	308.4
-2.51345	1.46467	1	142.34
1.27885	2.21829	1	109.76
4.1117	-0.915407	1	167
-2.64721	2.04455	1	71.138
1.95825	0.227453	1	85.049
2.66087	-0.402852	1	156.54
0.472928	1.9463	1	59.138
-3.45288	1.45784	1	151.35
4.6316	-0.749784	1	116.24
3.09402	-2.58462	1	122.24
2.88378	-2.51298	1	53.75
4.03321	-0.151551	1	69.466
-2.48795	2.88383	1	75.976
-0.635382	0.944883	1	67.027
-1.19933	3.0709	1	166.96
-2.92132	1.65148	1	29
-1.31926	3.29918	1	63.091
-2.96998	0.485036	1	79.733
2.38018	0.016354	1	94.667
4.21301	-1.99246	1	54.909
2.83882	2.2711	1	104.35
3.17938	-0.858233	1	156.26
2.73313	2.43015	1	90.278
0.551302	1.51173	1	272.8
3.17046	0.281124	1	78.644
3.16702	-0.304713	1	147.18
1.31978	2.57439	1	159.24
0.551133	1.51167	1	156.79
-0.15926	1.49468	1	143.67
1.55315	2.71585	1	288.06
-1.28738	-1.5687	1	318.73
-2.90138	2.59784	1	91.973
3.53076	0.870935	1	1593
3.75282	2.32121	1	59.406
-0.0404823	2.69856	1	NaN
3.91047	-2.10286	1	47
-2.45116	3.04579	1	120.44
1.57454	1.43946	1	100.8
-0.839416	1.23508	1	90.8
-1.36454	2.98186	1	66.983
5.07238	1.4697	1	40.429
2.9472	-0.525847	1	107.39
4.63892	-1.12695	1	207.55
3.85379	-0.344732	1	99.538
2.76615	0.608356	1	689.12
2.80796	-0.652596	1	190.62
3.20511	-0.183462	1	80.341
2.97891	3.02199	1	81.769
4.54931	-0.942212	1	100.91
3.23591	-0.62814	1	112.51
5.23569	-0.370786	1	135.42
-0.480668	2.61583	1	72.625
-1.11473	2.58131	1	90.456
-1.9565	1.46656	1	104.6
2.44848	0.0153193	1	123.8
-2.29497	1.86657	1	88.138
1.27577	-2.49145	1	152.76
2.26821	-1.87505	1	176.5
5.80986	-0.999089	1	189.71
2.15648	-1.47043	1	60.148
2.96994	-0.351581	1	66.289
-2.5002	-1.6402	1	94.581
5.08668	1.96721	1	133.24
3.71757	-1.35053	1	119.37
3.5444	-1.78851	1	137.95
4.71534	1.62342	1	65.875
3.94972	-0.119867	1	307.41
2.68235	0.601444	1	74.811
4.72326	-0.787705	1	99.62
3.08325	0.878966	1	791.94
2.56652	0.945546	1	164.73
-2.65735	-0.410642	1	224
3.67746	-2.49319	1	131.03
4.14165	-1.57987	1	275
-2.35839	2.56389	1	134.36
1.0373	1.51434	1	66.619
2.36913	1.13231	1	85.863
2.61573	-2.45349	1	78.176
2.61516	-2.69468	1	51.25
1.35495	1.69115	1	107.78
-2.10602	3.27705	1	79.277
4.7183	-1.81303	1	54.721
2.50364	-1.35267	1	97.543
1.88559	1.1943	1	83.632
-2.12918	2.55348	1	115
4.9739	-0.686368	1	58.625
3.76229	-0.70712	1	67.821
-4.24399	0.426055	1	99.409
3.43268	-1.24934	1	98.909
1.97888	-1.36691	1	208.43
-3.66317	-0.0591691	1	152.9
3.69231	-0.199542	1	49.462
3.24154	-1.2741	1	130.75
-2.57295	2.14083	1	33.052
0.734559	-0.921225	1	51.3
-0.61884	2.76058	1	170.7
3.55496	-1.73184	1	71.319
2.90156	-0.0468624	1	171
6.0837	-1.04174	1	57.509
-2.65758	2.52501	1	106.73
-2.35004	2.74318	1	92.275
-3.21446	-0.970141	1	245.25
2.35804	-1.27045	1	99.528
6.01465	-1.00866	1	83.8
-1.67044	1.35286	1	325.5
0.187518	0.425263	1	66.346
3.70496	-0.855706	1	62.558
-2.06592	2.94391	1	81.759
5.74042	-1.22489	1	116.33
2.09363	-0.628605	1	177.6
2.70066	1.07866	1	108.1
-0.959773	1.88981	1	282.57
-3.32449	1.74717	1	68.594
3.77274	-1.62339	1	120.18
1.06333	1.40804	1	108.86
-0.758956	2.24131	1	90.931
-3.55101	-0.768951	1	28.273
-2.37187	2.85004	1	65.844
-1.39548	3.18547	1	304.46
-3.02696	1.90129	1	86.679
2.76186	-0.329251	1	34.88
3.48291	-0.33896	1	127.8
3.59837	0.375791	1	71.6
1.57261	1.07026	1	62.143
-2.31326	3.35491	1	57.147
3.40705	-0.53384	1	205.71
-2.7728	1.15592	1	64.075
3.39303	-1.4471	1	26.048
0.632071	1.92467	1	2.5
2.21315	1.13355	1	137.33
4.40732	-1.61607	1	88.926
1.52562	2.58461	1	74.6
-0.672551	2.14832	1	122.47
3.10033	1.06639	1	75.872
-3.21542	0.689572	1	72.333
2.488	0.540955	1	210.86
2.94702	-0.727567	1	184.38
3.25313	0.00490411	1	112.96
-0.426384	1.74501	1	105.43
2.03968	1.12667	1	143.74
-2.73509	1.80357	1	90.436
-0.909512	2.9084	1	126.9
-2.28698	2.5713	1	143.32
-0.925815	2.67402	1	99.595
-1.52558	-2.80497	1	195
3.27087	-0.987407	1	41.545
1.7626	1.27527	1	62.5
2.03548	0.593328	1	65.5
0.201767	2.62447	1	62.276
0.960511	2.38649	1	106.45
4.48809	-1.45471	1	88.271
-0.613596	2.67334	1	124.2
5.13376	0.719901	1	94.828
3.09643	1.57301	1	241.39
2.71657	1.33152	1	55.276
3.80499	-0.539436	1	81.15
1.8855	-2.11172	1	354.93
-2.52839	1.08138	1	82.8
4.47795	-0.702113	1	173.17
0.924174	1.39408	1	130.33
-2.61377	2.57855	1	62.833
2.50415	0.0792274	1	105
0.147251	1.62594	1	138.33
6.06349	-0.577664	1	112.15
4.95672	-0.967523	1	109.5
2.39608	2.22132	1	214.14
3.7132	-1.41574	1	192.96
3.12221	-1.91842	1	218.14
4.58853	0.0247004	1	83.695
-0.474949	1.69222	1	131.03
2.24197	0.518972	1	88.474
-2.31582	2.92362	1	44.737
3.79007	-2.01401	1	235.04
-3.10117	-0.171392	1	438.73
-0.0249464	2.81118	1	219.7
-2.54626	3.00515	1	30.333
3.076	0.0376457	1	109.17
-2.07152	1.94897	1	84.138
2.45759	2.32385	1	167.29
-1.89461	2.76068	1	11.875
-1.36742	1.91005	1	115.41
0.0391101	1.28795	1	96.5
-2.37759	1.49033	1	NaN
-0.255594	1.80711	1	147.68
3.86201	-1.25039	1	34.696
5.54603	-1.01876	1	198.56
-2.20419	1.61867	1	104.57
2.54277	-2.89049	1	38.652
-0.483857	1.54634	1	93.75
-1.45128	2.94353	1	126.67
-0.395605	1.81427	1	151.4
3.07605	0.179647	1	111.18
-0.911049	2.08329	1	50.469
3.54445	-0.326136	1	155.48
-0.129697	2.03801	1	107.25
-3.14349	0.673804	1	139.88
3.1928	-1.67941	1	155.13
-2.96675	1.25115	1	831.5
3.97115	-1.27134	1	148.05
-2.44859	2.44716	1	300.93
-0.192543	-0.861462	1	53.85
3.47849	-0.655261	1	78.425
3.35087	-2.56095	1	89.045
2.84038	-2.83273	1	126.58
4.95407	0.422749	1	36.062
-3.51146	1.65481	1	91.081
6.02879	-1.11408	1	163.75
3.38509	-0.72157	1	64.59
4.22443	-1.79431	1	49.667
3.97968	-2.27698	1	217.91
4.22201	-1.64277	1	39.75
3.32971	-2.47856	1	66.537
4.81491	1.42662	1	103.41
3.5923	-1.72746	1	69.341
-3.65882	0.718131	1	96.118
-3.75765	0.753432	1	114.7
4.69671	-1.47958	1	92.794
2.31485	-1.18269	1	335.18
3.61851	-1.47053	1	67.92
-2.99214	0.248815	1	40.333
2.7494	-1.45114	1	15.727
2.42083	-1.41912	1	161.98
5.77159	0.0935432	1	82.929
3.39364	-1.66471	1	59.833
2.80793	-0.159575	1	76.75
2.25674	1.44386	1	92.973
2.4546	0.73412	1	65.462
-6.92775	-0.0569633	1	86.268
3.35639	-0.974824	1	85.232
5.18379	-0.796505	1	92.648
5.46179	1.08471	1	179.19
2.58842	2.01347	1	77.643
2.00953	-1.38064	1	62.054
4.43249	-1.26058	1	100.53
-1.96401	3.03372	1	71.574
5.65826	-1.14634	1	250.69
1.84822	-0.950499	1	173.03
1.55732	-0.778627	1	63.085
4.37403	-1.91422	1	92.196
-2.17051	-2.27762	1	69.625
3.93259	-1.85149	1	113.6
-0.259678	1.8825	1	95.145
-1.51721	1.55306	1	75.808
4.95515	1.98782	1	56.042
3.5983	-0.883772	1	78.214
3.82291	-1.89852	1	53.299
2.03867	-1.39697	1	148.31
-2.77588	1.49614	1	157.12
-0.839109	1.72522	1	328.84
3.44458	-0.539383	1	93.446
3.82262	-0.162847	1	65.753
1.68096	-1.02504	1	73.041
-2.55031	1.66725	1	72.308
-2.57777	1.36877	1	159.35
3.81367	-0.871405	1	166.6
3.82261	-2.63227	1	196.79
-4.25969	1.43534	1	84.977
-7.22561	0.458629	1	78.545
0.349266	2.73398	1	113.67
4.15958	-0.875569	1	96.657
-1.57185	1.94029	1	60.309
-1.76472	3.28466	1	53.286
2.99172	2.85313	1	115.39
2.77458	-0.376726	1	127.92
2.93197	-0.913357	1	176.04
4.1762	-1.06108	1	118
4.98991	0.308392	1	34.222
2.5959	-0.573425	1	82.531
3.81489	-1.1972	1	152.16
4.51202	0.154584	1	89.65
5.01457	2.30327	1	125.67
-2.13191	3.06003	1	217.37
2.04648	2.75736	1	115.28
-1.90357	1.46477	1	88.17
3.74233	-0.883411	1	155.96
2.59093	1.06335	1	484.12
4.067	-0.477927	1	288
3.66505	0.783732	1	138.22
5.07932	-0.381218	1	85.864
3.95335	-2.00064	1	225.77
4.12981	0.938019	1	262.15
-0.765898	1.8528	1	149.32
3.64122	0.295232	1	88.194
5.33414	-0.248683	1	142.52
5.53589	-0.262865	1	100.34
4.64042	1.56062	1	333.42
5.12708	-0.812932	1	171.06
2.75303	2.27341	1	133.02
3.56212	-0.724916	1	216.64
-3.07835	0.965265	1	75.127
3.46072	1.4963	1	1417
4.13405	0.997669	1	118.68
3.70614	-0.988558	1	70.128
3.57558	-1.28914	1	112.85
0.700368	2.39153	1	91.056
4.50598	-1.0711	1	96.766
2.57171	-0.411653	1	210.12
3.72576	-1.46369	1	83.869
2.61316	-1.30754	1	69.351
3.13774	0.735117	1	202.47
0.764849	2.39946	1	93.293
2.14508	-1.0761	1	90.776
2.85177	-1.07752	1	70.139
2.42165	2.53478	1	100.91
1.4845	1.55565	1	174.5
5.26864	1.66032	1	297.75
2.13714	0.0128313	1	59.578
2.94324	-0.00807481	1	106.14
5.19006	-0.689498	1	123.7
3.19703	0.880288	1	99.357
2.52211	1.20119	1	376.88
5.32178	-0.0656274	1	138.47
1.61265	-1.09326	1	148.22
2.90448	2.23342	1	100.27
2.87901	-0.953261	1	159.33
1.9866	-0.886429	1	222.97
1.74258	-0.975403	1	114.75
3.98339	-1.63317	1	80.41
1.75701	-0.903236	1	269
4.07351	-1.76361	1	97.581
-0.661438	1.02645	1	120.43
5.16175	1.90328	1	80.691
-0.116119	1.18426	1	126.96
3.56569	-1.98867	1	75.396
1.88792	-1.0716	1	55.064
4.81724	-1.20146	1	102
4.99578	1.75789	1	306.85
-3.22198	0.806965	1	131.45
4.2675	-0.186409	1	70.139
1.52387	-0.961465	1	107.43
3.95752	-0.327472	1	64.652
-4.20545	1.15266	1	365.95
-0.213898	2.66394	1	108.21
3.58254	-1.35565	1	144.03
0.917635	1.54509	1	79.851
2.91608	-0.901827	1	215.09
0.709626	1.97473	1	154.58
-2.03745	2.13504	1	59.069
-0.610683	2.81665	1	80.116
-2.09004	2.60554	1	196.34
-1.07203	3.05107	1	85.26
1.73069	-0.428694	1	124.72
2.23268	-1.70186	1	159.67
2.18793	-0.0223974	1	50.76
-2.54866	1.95826	1	601
-0.14611	1.81027	1	213.14
-2.63048	1.01347	1	70.444
-1.18273	2.5919	1	106.58
2.58147	0.155	1	65.622
-0.188866	2.52895	1	165.1
2.93636	-0.207266	1	51.067
3.55932	2.7799	1	188.65
-2.90342	0.62864	1	32.222
2.68836	-0.303884	1	96.158
-2.28199	3.27785	1	126.04
-1.29455	1.6651	1	66.118
-1.85866	2.32918	1	185.59
-0.947501	3.00032	1	59.485
1.98004	-3.11277	1	99.2
-2.07333	1.19066	1	103.2
2.81907	0.507436	1	22
3.84358	-1.69664	1	65.353
0.320857	2.20542	1	88.412
-0.177038	2.9933	1	47.2
-2.00693	3.13204	1	80.842
4.07607	-1.43543	1	54.346
2.6275	0.227126	1	180.27
3.03255	0.619397	1	95.34
2.62371	-1.35435	1	215.62
0.1094	2.87545	1	107.26
6.06814	-0.890618	1	124.3
1.22273	0.864603	1	89.262
0.81964	1.2534	1	134.26
5.14524	0.213423	1	200.8
3.34948	0.488617	1	102.94
-2.77398	2.68151	1	107.24
-1.92361	3.25371	1	201.35
5.93957	-1.2325	1	399.56
4.63491	0.665439	1	151.88
2.23185	-0.599092	1	165.42
-2.92914	1.22765	1	154.97
3.45215	2.2828	1	42
-0.142573	2.04137	1	71.4
3.8129	0.207733	1	117.57
2.89144	-0.313204	1	219.7
5.36405	0.641638	1	120.4
6.02232	-1.14955	1	76.143
-0.0171736	0.624028	1	134.61
-2.40494	1.59933	1	139.71
4.59903	-0.999498	1	142.14
4.52634	-1.17205	1	138.02
6.02793	-0.975867	1	169.68
4.09612	0.519688	1	87.756
-1.15156	2.55441	1	80.043
-0.275	1.56156	1	47.083
5.93766	-1.14382	1	149.33
5.99729	-0.836067	1	182.86
3.09489	-0.655862	1	189.03
4.91304	-0.350244	1	192.07
3.39964	2.89137	1	52.194
0.85025	1.92577	1	121.04
2.38838	-0.135822	1	124.52
-2.70682	1.34502	1	153.68
-1.29742	2.29201	1	104.81
1.62542	1.89177	1	146.63
4.05408	0.7113	1	206.2
-2.72626	2.49896	1	126.17
-1.89662	0.945866	1	139.26
-0.220874	2.31226	1	71.682
3.25974	2.91954	1	83.657
4.22716	2.16394	1	73.87
4.64655	-0.0695838	1	137.06
4.38147	1.19997	1	40.4
4.64815	1.72435	1	132.64
5.27147	0.112767	1	113.35
5.59431	0.383934	1	76.562
0.849927	2.33452	1	87.359
-0.572924	1.76875	1	172.28
4.26632	0.0434224	1	502.28
4.58995	0.577796	1	392.37
3.78447	0.807823	1	105.65
-0.557112	2.18133	1	160.95
5.63351	0.305395	1	241.88
4.80054	1.04957	1	127.04
-0.221967	2.78126	1	89.597
-2.01724	3.22408	1	189.4
-1.97378	2.32698	1	150.06
-2.5611	1.47212	1	263.67
0.471545	1.19874	1	188.7
3.11275	1.58551	1	152.97
0.515414	2.36736	1	88.808
2.4986	-1.22697	1	25.778
3.91566	1.26811	1	792
2.40331	1.80364	1	211.75
-1.55658	1.91098	1	127.28
-2.16111	2.93061	1	125.05
2.60469	-0.070059	1	123.2
-1.36435	3.20613	1	79.553
5.85487	0.0580314	1	103.6
4.51747	-0.588054	1	220.5
3.78538	-0.811912	1	149.31
5.55555	-0.846408	1	92.2
4.50169	-1.44425	1	219
3.23334	-1.02233	1	100.11
3.28513	2.95424	1	83.071
3.08276	-1.5548	1	92.063
1.33147	-1.62798	1	168.15
-0.236844	2.94505	1	104.79
3.95889	0.160832	1	86.365
-1.2703	3.25655	1	80.175
-2.3119	1.79773	1	93.378
-2.36268	3.35621	1	204.15
-3.06039	2.41588	1	131.03
3.78852	-1.2412	1	119.29
5.8868	0.0323653	1	76.174
5.54043	-0.494032	1	159.89
4.54032	-1.37645	1	26.2
2.17924	2.55871	1	48.133
3.24365	1.03836	1	18.333
-2.25292	1.68927	1	40.667
2.97254	1.45218	1	110.33
3.61903	1.22652	1	87.625
4.88377	0.470543	1	171.2
2.73796	0.0442701	1	95.9
2.12749	1.7682	1	216.9
-0.226283	2.97806	1	85.83
5.28778	-0.573568	1	161
0.639902	2.45813	1	90.633
-0.444257	1.46616	1	135.77
1.05438	1.56896	1	342.24
0.886556	1.9223	1	180.82
4.51664	-0.649749	1	75.977
4.17656	-0.334605	1	140.12
5.1686	-0.366167	1	158.52
5.36822	0.814452	1	144.19
0.756427	2.50522	1	143.14
-2.51791	1.76362	1	195.76
3.41435	1.89352	1	267.28
4.1621	0.173807	1	162.59
4.7185	-0.945983	1	156.12
2.43452	2.77326	1	206.94
-2.29635	2.70207	1	134.34
4.96982	-0.193489	1	190.12
4.9313	0.711535	1	94
-0.824127	1.77488	1	119.59
5.71154	-0.450735	1	110.38
-2.54703	1.41167	1	69.13
3.5234	0.11033	1	88.839
4.82145	0.363947	1	61.615
2.50087	1.4649	1	122.34
2.36078	2.70351	1	163
4.06209	0.082418	1	162.16
4.40152	1.09459	1	156.53
4.50115	0.856333	1	100.09
4.10942	-1.46311	1	135.81
3.49721	0.308238	1	186.79
2.75671	-0.235095	1	134.29
-2.00209	0.889477	1	62.407
3.43389	1.70521	1	169.96
4.4922	-0.753359	1	117.45
4.79963	-0.0947825	1	138.98
5.44983	0.774347	1	136.74
-0.0559514	2.45304	1	97.174
3.21939	2.56733	1	130.53
-0.34706	1.92783	1	77.5
5.78326	0.490735	1	319.09
4.70541	0.0575171	1	82.633
5.42853	0.006687	1	117.8
2.20146	-0.563814	1	194.95
2.5687	2.6887	1	73.575
5.07825	0.575759	1	192
2.75525	1.55627	1	156.5
3.11378	3.07358	1	210.05
4.33063	0.00951607	1	235.48
0.959127	1.55215	1	170.06
3.03292	1.7713	1	80.245
3.0243	2.85767	1	102.45
4.28559	0.531526	1	136.32
-3.7185	1.49786	1	94.471
3.4928	-0.679322	1	153.06
4.20199	0.091341	1	207.54
3.103	2.01487	1	105.32
5.43851	1.10341	1	152.97
4.60019	0.686168	1	197.1
4.53559	0.710944	1	175.94
2.02629	2.33039	1	72
2.21089	2.68643	1	186.8
6.0576	-0.949898	1	131.24
4.37715	-0.255602	1	158.47
5.38902	0.920584	1	193.42
4.61448	1.38731	1	207.05
3.35704	-0.282043	1	141.31
3.25994	2.99168	1	98.125
5.15934	-0.896492	1	112.44
2.51312	1.74326	1	123.08
-3.4988	-0.0829888	1	168.05
4.38669	1.65522	1	250.53
-2.48675	2.33662	1	469.52
3.05816	-1.53253	1	238.57
4.36902	-0.104156	1	92.833
2.02464	-0.196858	1	214.46
-3.5876	1.03535	1	109.57
3.9633	-1.55468	1	43.63
0.945312	1.76476	1	175.49
0.273857	2.59049	1	29.667
3.57042	-0.063993	1	62.46
4.90139	0.176033	1	194.21
4.57881	-1.58806	1	138.92
0.0161151	2.7225	1	47.048
-0.316211	0.388811	1	72.63
3.69552	-2.23186	1	71.435
-2.05027	3.06866	1	46.103
-1.7076	3.31759	1	198.43
3.26619	3.1289	1	156.52
3.95765	-0.658506	1	115.58
2.47342	2.44984	1	187.29
3.28716	-0.955465	1	98.172
4.66438	0.782313	1	63.048
5.06585	-0.908427	1	129.25
3.47115	-2.76935	1	25.375
4.66305	-1.47941	1	184.14
3.44424	1.63195	1	134.68
4.09579	-0.78835	1	137.9
4.70827	-1.04768	1	126.88
-3.38344	0.0890288	1	194.34
-2.89846	1.47028	1	115.57
1.33889	1.81043	1	78.556
0.576947	2.15277	1	69.682
5.29113	0.0354883	1	182.77
5.79142	0.550502	1	156.11
-4.18325	1.50569	1	88.097
-2.36027	2.76327	1	60.636
-2.18324	2.36886	1	136.5
2.89203	1.77666	1	113.6
4.23931	-0.14499	1	193
4.05149	2.37368	1	238.1
-2.26669	3.36876	1	166.04
0.0753933	1.84649	1	95.467
4.07687	0.599588	1	38
-1.17145	2.96276	1	148.33
-0.562543	2.48246	1	93.591
3.23803	3.04868	1	210.36
3.37092	2.87324	1	104.28
2.22558	2.6355	1	7.5
-1.11221	1.12694	1	190.19
-1.76763	2.81018	1	118.56
4.23885	0.660519	1	85.286
3.9947	0.713894	1	39.387
-1.84815	2.75704	1	34.111
4.09393	-1.54681	1	112.46
3.29863	-0.399984	1	157.95
3.86999	0.0410552	1	109.85
0.609372	2.24238	1	118.8
1.10642	1.47901	1	121.5
4.63406	0.347105	1	193.16
3.69936	0.782893	1	256
1.99572	0.695367	1	81.204
3.40889	2.64152	1	118.8
4.77228	-0.342259	1	157.15
1.68101	2.20968	1	430.78
3.50242	-1.23325	1	161.16
4.93163	0.240681	1	127.04
2.87073	0.645825	1	157.88
4.77253	0.240947	1	108.6
-0.0144265	1.95959	1	270.97
4.23941	0.260383	1	103.13
1.4067	1.39049	1	95.558
1.73729	2.57139	1	96.462
-2.35298	3.05966	1	167.01
3.32546	-0.117878	1	110.02
2.47116	-0.40699	1	135.89
3.56762	-0.174415	1	162.81
4.52293	-0.834907	1	168.57
4.22476	-0.979047	1	66.083
1.20029	-0.594679	1	521.38
-0.171498	2.82058	1	15.2
-0.397984	2.86966	1	76.471
5.05187	1.31336	1	144.52
0.958797	2.49222	1	171.48
3.83703	-1.63947	1	134.38
0.337858	2.5639	1	137.56
3.61707	-0.0607908	1	104.76
0.395996	2.69238	1	85.393
0.304821	2.15882	1	55.621
1.44488	0.135649	1	297.07
5.07998	-0.161853	1	213.79
4.24086	-0.849275	1	74.523
-4.13134	0.889569	1	203.35
0.667196	0.976421	1	143.47
-3.22043	1.1192	1	96.5
3.41299	-1.50576	1	247.77
4.87255	2.02817	1	128.51
4.07851	0.237186	1	325.28
3.95757	-0.047408	1	81
3.17656	-0.445429	1	59.258
-1.41212	3.22674	1	428.85
4.76867	-1.00544	1	31.636
4.28009	-0.112561	1	76.592
4.53064	-1.35503	1	331.32
-1.17928	2.13216	1	175.42
2.96817	-2.43043	1	151.78
4.15748	-1.37527	1	145.56
4.15487	-1.08238	1	92.25
5.22956	1.4913	1	88.82
3.46768	1.05058	1	181.4
3.77894	-0.623591	1	142.18
-2.50476	1.92628	1	89.92
4.14665	-1.57614	1	63.333
3.85739	-0.201391	1	103.56
1.10675	2.72314	1	134.32
2.72158	-0.0816664	1	376.06
-0.0706754	1.89454	1	109.87
4.37975	-1.20235	1	165.95
1.38042	2.57392	1	133.29
4.43406	-0.279528	1	101.47
-1.9146	2.23757	1	130.89
1.72935	1.4544	1	207.18
-2.53425	2.07179	1	145.5
3.10917	-0.749242	1	114.03
3.40592	-1.22156	1	164.05
3.52352	-0.152937	1	327.18
1.42884	-2.04507	1	138.55
5.87411	-1.05443	1	109.79
-3.31527	1.23271	1	66.721
-2.41139	1.53322	1	209
3.72848	-1.35438	1	138.02
3.98607	0.455609	1	131.67
0.0815178	2.29306	1	200.88
-0.770191	2.02761	1	100.58
-0.566255	2.38358	1	134.49
-2.70438	1.72101	1	24
3.69302	-0.750692	1	88.333
1.32533	1.6887	1	101.43
0.217565	1.83029	1	136.96
1.39012	1.55017	1	162.43
-3.28964	0.555098	1	61.321
3.74593	-1.52149	1	112.35
-2.01232	3.20367	1	91.667
-2.46058	3.00008	1	133.67
1.28831	1.08532	1	178.19
4.3044	-0.755107	1	150.91
-1.07791	2.84592	1	158.29
2.83019	0.371987	1	72.857
-2.2938	2.92594	1	79.196
1.325	1.46541	1	35.667
2.6161	-2.3255	1	20.6
-2.14471	3.18823	1	119.8
-2.46183	3.00083	1	96.035
-2.10847	3.38775	1	75.45
-3.24566	0.473046	1	141.02
-2.11356	2.7138	1	73.625
2.06883	0.816761	1	75.324
4.03483	-0.302221	1	46.485
-1.43516	2.66058	1	37.25
-0.520374	1.81894	1	44.5
-0.031632	1.62561	1	13.667
-2.23652	2.8516	1	72.136
0.0633306	2.55867	1	94
3.32806	0.855409	1	264.38
-3.20647	-0.386145	1	117.49
-0.399948	3.03116	1	82
-0.438083	2.22913	1	248
3.07156	2.97906	1	206.52
-0.57486	2.18941	1	126.75
-0.604241	1.78488	1	87.5
-0.355307	1.3403	1	262.68
5.25373	0.0230054	1	104.7
2.87811	-1.17179	1	63.278
4.5847	-0.0933586	1	71.226
-0.865166	1.31565	1	440.5
2.73063	2.3972	1	110.55
0.0872573	1.11275	1	201.38
4.82657	0.226107	1	80.083
-2.80988	-0.274012	1	160.99
-0.708463	2.8124	1	123
4.88135	0.657454	1	161.33
-2.47334	2.99219	1	124.21
5.65631	0.521913	1	132.15
4.77869	0.0992618	1	67.2
4.49262	-0.447227	1	242.5
3.33461	-0.585766	1	73
1.54827	0.732559	1	NaN
4.18953	-0.55339	1	110.65
1.21411	1.296	1	281.97
2.8294	1.55923	1	28.667
4.48456	-0.420243	1	117.21
5.01509	-0.196255	1	196.38
3.54125	-0.989946	1	110.47
-2.2095	3.0498	1	152.62
1.06637	1.61583	1	87.06
4.09073	-0.170582	1	132.66
1.22978	1.83299	1	85.595
6.05634	-1.03973	1	111.6
-1.51293	1.72803	1	146.03
0.126533	1.0871	1	138.98
-0.366351	2.77111	1	145.68
3.45851	0.900758	1	63.1
1.30056	2.27328	1	88.846
4.30657	-1.22974	1	126.6
2.34881	-1.17186	1	188.04
4.55121	0.492603	1	107.05
-3.41383	0.0871096	1	72.72
2.86033	2.40207	1	52.927
1.12065	2.53844	1	37.818
-2.1237	2.72205	1	175.33
3.14166	1.25082	1	95.222
-2.24067	1.87001	1	133.68
-2.66695	2.93181	1	45.688
4.90504	0.820808	1	172.85
4.72167	1.47224	1	49.737
-1.68988	3.06215	1	170.47
4.41189	-1.27973	1	226.05
3.22812	1.35891	1	132
1.78369	2.62095	1	127.65
-2.95833	1.93682	1	69.118
4.28289	-1.5684	1	67
2.29154	0.14388	1	147.91
3.69869	-0.670937	1	212
4.12367	-0.850011	1	76.636
-1.61484	1.70726	1	96.569
3.678	-0.0575371	1	117.45
3.58024	2.63182	1	65.871
5.1346	0.891281	1	68.455
3.60709	-1.19604	1	58.311
5.04787	2.44822	1	110.64
-0.221651	0.598177	1	111.74
3.85518	-1.39973	1	100.24
3.93443	-0.962037	1	82.708
0.369782	0.877938	1	170.78
4.4581	-1.42839	1	155.29
4.93926	2.50254	1	430.59
3.26714	-0.112715	1	66.667
5.06308	2.4815	1	899.61
3.85223	-0.367641	1	140
3.11937	1.29887	1	107.07
5.08364	2.35065	1	100.75
0.21446	1.79329	1	138.86
5.61775	-0.391397	1	680.89
2.96237	-1.16411	1	102.46
1.4315	2.6499	1	787.05
3.45873	-1.01066	1	628.57
-0.948472	-1.87128	1	99.119
-3.69804	1.42613	1	824.53
5.2357	0.649175	1	158.45
3.6338	-1.14484	1	96.083
1.10622	-0.312976	1	406.16
4.35063	2.09419	1	175.09
-2.28677	2.24882	1	102.21
3.94458	-0.796285	1	74.216
-1.77237	-1.03531	1	209.72
1.90673	1.56229	1	89.837
1.13118	1.77004	1	83.111
5.4786	0.429371	1	114.31
5.40335	-0.157213	1	293.09
3.47791	2.80298	1	128.29
-2.72058	2.8782	1	88.613
2.2163	0.277611	1	167.51
3.55187	2.60891	1	62.273
3.75429	-0.561418	1	151.7
[truncated: 123 more rows]

## Sheet: Fig 5c
Raw data from Fig. 5c UMAP_1 = First UMAP feature UMAP_2 = Second UMAP feature Label 0 = Db/M Label 1 = Db/Db Selected feature is the featrure plotted in the violin plot
UMAP_1	UMAP_2	Label	Selected Feature
-2.10865	-2.56565	0	36
0.713945	-1.58245	0	0
0.639337	-2.10882	0	15
-1.19718	-1.47782	0	22
-1.29077	-1.56773	0	82
2.43005	-1.52397	0	26
-1.37702	-3.03407	0	7
0.340134	-1.44109	0	0
-2.09153	-2.47878	0	6
3.44876	-2.03493	0	0
0.7595	-1.42922	0	24
1.65914	-0.741721	0	37
2.14475	-1.20273	0	66
-1.60101	-2.45443	0	19
-1.54866	-0.96324	0	55
-2.61467	-1.86949	0	56
-4.32076	-0.527198	0	209
-1.07006	-1.95759	0	40
-3.77518	-1.21331	0	30
-2.88691	-1.42426	0	34
-2.25164	-2.30769	0	10
-2.38917	-2.00404	0	1
0.308131	-2.23242	0	73
0.731712	-1.43914	0	8
-1.33493	-2.37872	0	30
-1.73893	-0.927039	0	102
0.805382	-1.8543	0	0
-2.08334	-0.00236459	0	75
2.23312	-2.22074	0	0
-2.35605	-0.514418	0	301
0.356039	-1.59879	0	17
-2.82155	-0.956937	0	19
-1.38746	-2.47537	0	0
1.32323	-0.882955	0	0
0.840215	-1.88926	0	0
-1.46942	-1.77096	0	51
0.458006	-2.57205	0	10
-2.14509	-2.42366	0	4
3.79149	-1.11969	0	0
0.658502	2.32507	0	9
-1.89821	-0.815962	0	54
-3.37856	-1.37877	0	86
-0.779426	-2.43069	0	14
2.19821	-1.07129	0	3
-4.45019	-0.53239	0	19
-1.06993	-2.90614	0	0
2.37099	-2.38765	0	0
-0.506307	-2.71173	0	13
-2.83657	-1.73169	0	33
1.55884	-2.25689	0	0
-4.34519	-0.777283	0	9
-0.133259	-2.43649	0	0
0.95357	-0.9249	0	51
1.15559	-1.08824	0	3
-2.32361	-1.92604	0	32
-1.78376	-2.82225	0	0
-0.0683179	-1.79963	0	1
2.04202	-2.51895	0	0
-1.43558	-2.59996	0	0
-4.4778	-0.305313	0	0
-1.188	-2.32255	0	7
2.80813	-0.516193	0	55
-0.324858	-2.74181	0	18
3.26567	0.862773	0	65
0.847733	-2.19402	0	48
-1.06348	-2.56114	0	0
-0.426085	0.955811	0	21
-2.79449	-2.04477	0	43
0.654122	-2.84727	0	15
3.45265	-0.113292	0	0
4.65967	0.372102	0	3
3.49983	-1.53762	0	0
3.63709	0.0560525	0	0
3.61343	0.920498	0	21
2.10258	-0.979823	0	0
3.81855	-0.0504863	0	0
2.88789	-0.227324	0	54
3.54143	0.272353	0	1
2.67921	-1.5254	0	1
4.20266	-0.310003	0	9
4.03793	-0.534555	0	0
4.45284	0.954181	0	81
2.94697	-0.292525	0	1
3.90889	-0.94048	0	0
0.42783	-1.59299	0	0
1.14385	0.586901	0	0
0.409393	0.377709	0	32
1.76934	-0.249531	0	11
4.21938	0.248863	0	7
0.566128	-2.24802	0	11
2.95017	-0.545551	0	57
2.32851	-1.01949	0	0
0.127205	-1.02946	0	39
1.74803	-0.73077	0	0
-0.256203	0.464277	0	95
-0.0894387	-1.50125	0	0
-1.12751	-2.12195	0	0
1.92591	-0.201544	0	10
1.0664	0.305939	0	14
-0.667638	-0.13092	0	42
-2.63223	-0.714354	0	8
-0.390559	-0.302172	0	0
0.405584	-1.06983	0	0
3.2853	-0.434831	0	0
0.0971081	0.471272	0	56
3.31599	-0.959994	0	2
3.25923	-1.0543	0	6
1.02097	0.0473431	0	2
-0.824849	-1.22328	0	6
-0.411602	-0.571542	0	4
-0.335376	-0.230236	0	0
-1.36199	-0.651857	0	4
-0.236819	-0.781444	0	8
-3.01765	1.7076	0	45
0.140075	-1.04285	0	102
-1.02593	-1.06969	0	4
-0.621373	-1.00884	0	13
-2.7635	0.233761	0	106
0.386793	-2.74476	0	37
-3.06093	-0.918578	0	22
-0.126286	0.376699	0	6
2.65694	0.137359	0	0
2.92784	-0.687558	0	0
1.32586	0.246575	0	35
-0.833667	-0.280656	0	21
2.31952	-0.0797574	0	0
-2.74496	0.0779772	0	74
-1.73654	2.85129	0	149
-4.13329	0.801469	0	64
1.16678	-0.0565686	0	1
2.31524	-0.180156	0	0
1.63989	0.238059	0	28
2.71666	0.0796361	0	39
-0.413749	-0.293117	0	2
-0.547133	-0.917865	0	0
3.33334	0.258096	0	0
2.73443	0.309072	0	0
2.65808	-0.617734	0	0
2.05037	0.985253	0	49
3.32618	-1.08259	0	0
1.6633	-0.140953	0	0
0.990839	-0.0642287	0	0
-1.1153	-1.91439	0	20
-2.56229	-1.03187	0	4
3.62436	0.54855	0	0
3.23044	0.503037	0	0
3.9986	-0.447606	0	62
0.965747	0.322438	0	0
2.52679	-0.504237	0	6
3.84847	0.223898	0	0
3.33915	0.101693	0	14
4.21333	0.186174	0	1
-3.86155	-0.549011	0	103
-0.411622	-0.633545	0	16
2.99107	-0.842944	0	0
0.881172	-0.865501	0	4
3.39108	1.79152	0	44
2.53312	-0.168986	0	6
4.54829	0.87566	0	7
4.21338	1.10527	0	63
-0.478512	-0.977527	0	9
3.89447	-0.151096	0	0
2.07375	-1.62988	0	0
2.52546	0.418566	0	19
-1.12699	-0.0974259	0	0
-2.89917	-0.800167	0	24
3.02289	0.894663	0	43
4.36666	-0.113957	0	2
1.42951	2.24222	0	89
3.79572	-0.715031	0	14
3.87592	-0.82251	0	0
3.20621	-0.320813	0	31
0.829001	0.208387	0	1
3.42636	1.03877	0	13
0.153878	0.0911494	0	9
2.69241	-0.81793	0	9
3.9795	0.173619	0	0
-3.01954	-0.677484	0	216
0.502955	-0.0232281	0	23
4.64904	0.713716	0	15
2.19885	-0.361177	0	0
4.27363	-1.54563	0	0
-0.035213	-0.897575	0	0
3.85665	0.123146	0	0
3.52373	1.16627	0	7
2.53804	-0.365468	0	1
1.01823	-2.58524	0	0
1.89756	-2.08806	0	0
3.30238	-2.19168	0	12
0.725551	-1.35864	0	0
2.37738	-2.06379	0	0
3.76698	-0.524557	0	0
3.07526	-1.12821	0	0
4.02354	-1.33035	0	0
3.36203	-2.28937	0	0
4.82391	0.136417	0	0
2.82517	-1.3562	0	3
-1.27676	-1.6331	0	76
1.9342	-2.33718	0	1
3.08057	-1.02572	0	12
4.72114	-0.543352	0	0
4.05298	-0.814052	0	14
3.99993	-0.98429	0	7
4.9088	0.0973046	0	3
2.74892	-2.27243	0	0
4.42031	-1.48404	0	0
3.88664	-1.59108	0	0
3.96191	0.915094	0	14
2.10418	-1.69255	0	1
3.46931	-1.58044	0	0
2.63261	-2.7724	0	4
3.52571	-1.0468	0	2
0.476962	-3.15308	0	0
-1.2388	-2.04051	0	0
3.07147	-0.661016	0	40
0.833517	-2.35791	0	28
1.40826	-1.39438	0	7
2.91032	-2.48516	0	0
3.58333	-0.581346	0	27
-1.21305	-1.86731	0	31
1.98066	-1.71395	0	53
3.83085	-1.6332	0	0
1.14471	-1.52971	0	18
3.21691	-1.79092	0	0
3.64108	-1.73826	0	0
2.14431	-1.82929	0	0
1.64622	-1.77731	0	10
0.993891	-3.15796	0	0
3.7126	-0.936875	0	0
2.6834	-1.53063	0	1
2.53097	-2.46759	0	0
-0.0111258	-1.99146	0	0
0.79897	-2.81917	0	0
1.69096	-3.52558	0	0
2.15618	-2.86596	0	0
3.10188	-1.3004	0	0
2.31669	-0.9637	0	15
2.65918	-1.34826	0	11
0.616162	-3.06205	0	0
1.96798	-1.66375	0	0
0.837252	-1.35876	0	3
3.18396	-1.43075	0	1
-2.45055	-1.40028	0	58
0.493924	-2.85606	0	69
-4.86611	0.137449	0	0
-3.05688	-1.52586	0	24
-4.23164	-0.817955	0	43
3.51765	-2.25367	0	0
0.630081	-1.40863	0	81
-0.971666	-3.05683	0	10
2.00229	-2.11625	0	1
2.50218	-1.87876	0	5
1.01037	-2.84156	0	0
-2.34619	-1.62015	0	17
1.15926	-2.33556	0	1
0.337602	-2.45331	0	1
-0.0480838	-1.16556	0	0
-2.40095	-2.25678	0	3
-0.284713	-1.86617	0	11
3.17492	-0.982858	0	16
2.53228	-1.65959	0	99
-2.54903	-2.22065	0	38
1.23274	-1.88227	0	13
1.89477	-1.59696	0	5
2.6734	-1.24194	0	19
1.02369	-2.41783	0	8
4.80094	0.562314	0	0
4.62792	-0.796978	0	0
4.78402	-0.427086	0	0
4.46059	0.217391	0	0
0.688393	-1.72294	0	8
3.76662	-0.662906	0	0
3.59247	-0.940538	0	0
4.33984	0.257465	0	0
4.6098	-0.141054	0	0
-3.09556	-1.5945	0	0
4.58759	0.266621	0	0
2.90457	-1.29457	0	16
3.89218	-0.329207	0	0
0.792287	-1.15054	0	7
2.37486	-1.34294	0	18
-1.69375	-1.86676	0	1
4.19373	0.565806	0	0
4.29431	0.631014	0	0
3.78983	-0.476968	0	0
3.90022	-0.0110676	0	4
2.78924	-2.12335	0	0
3.91571	0.688269	0	0
0.985468	-1.29329	0	1
4.83564	0.283071	0	0
3.95565	0.423031	0	0
1.61283	-1.8522	0	0
3.38693	-1.76328	0	1
0.496423	-1.28827	0	22
1.71828	-1.23105	0	27
4.81965	0.325419	0	0
4.04559	1.40372	0	58
2.87363	-1.12498	0	1
3.90723	-1.10572	0	0
2.50192	-2.66406	0	0
4.53633	0.56814	0	0
4.28447	-1.34303	0	0
-4.87667	-0.134251	0	0
-0.643415	-0.0671021	0	0
1.00193	0.387588	0	69
0.571517	-0.0959076	0	0
1.69769	0.783977	0	15
1.53793	0.975179	0	24
4.68399	0.745856	0	0
2.9116	0.25281	0	0
-0.347869	0.0358401	0	1
0.359226	0.193193	0	0
0.74031	0.0914376	0	0
0.795074	-0.0402576	0	0
2.31559	1.13647	0	22
0.658012	0.696713	0	1
1.18085	0.495639	0	1
2.39848	0.356899	0	0
0.657542	0.462839	0	22
-1.93207	0.559179	0	102
0.926533	0.969554	0	46
1.99148	0.389595	0	0
2.7986	1.07204	0	63
2.12313	0.328417	0	0
0.509134	0.148846	0	2
-0.349346	0.807828	0	37
2.28619	0.604112	0	6
1.228	0.714524	0	1
-1.28913	0.123003	0	0
0.3309	0.599	0	2
0.828767	-0.00840874	0	0
-1.94646	-0.120173	0	0
3.73189	1.19812	0	0
1.36513	0.649151	0	14
3.11045	0.757224	0	0
1.56737	0.574621	0	7
2.40875	0.887961	0	92
1.30798	0.170996	0	0
1.97706	0.738014	0	2
4.4036	0.438539	0	0
0.426642	0.272055	0	0
1.66604	0.983017	0	65
4.71372	0.297037	0	0
3.67409	0.664387	0	0
4.10343	0.316643	0	0
2.9853	0.55933	0	8
3.05928	0.533806	0	14
4.14006	0.818859	0	0
2.09221	0.189422	0	0
2.83791	0.515925	0	0
1.861	0.503916	0	0
2.31997	0.425056	0	0
0.754646	0.149418	0	0
2.76782	0.454268	0	2
2.70553	0.615869	0	28
-0.136291	-0.128826	0	0
4.10581	0.267917	0	0
3.15641	0.572704	0	0
4.37351	0.539068	0	0
1.03327	0.415269	0	2
3.66559	-0.176007	0	0
-1.33351	-0.0556528	0	0
4.02555	0.0885304	0	0
1.31029	0.0596869	0	0
0.699319	-0.740988	0	0
-2.15034	0.0322092	0	19
0.28222	0.282542	0	14
2.17005	1.02804	0	9
-1.30763	-0.0188384	0	5
1.93021	0.131912	0	0
1.36876	0.184417	0	0
-0.116831	-0.116889	0	0
2.51358	0.35715	0	0
3.3469	0.321104	0	0
-1.57733	-0.0576791	0	0
3.33604	0.693071	0	3
3.73488	0.685263	0	4
4.27458	0.397373	0	0
0.582581	-0.0268988	0	0
4.19822	0.413066	0	0
2.10744	0.315922	0	0
1.17979	0.143639	0	0
1.47625	0.182958	0	10
1.21193	0.173407	0	0
2.95129	0.940488	0	0
2.90022	0.558178	0	22
-1.42822	-0.00513883	0	40
3.71426	0.740714	0	3
2.92274	0.219275	0	0
-0.0759855	0.145485	0	0
4.32424	1.00589	0	1
3.1123	-0.332698	0	18
0.094521	-0.220244	0	2
4.31271	0.408656	0	0
0.318659	0.274125	0	0
4.68437	0.4807	0	2
2.72362	0.752591	0	0
1.57141	0.571527	0	0
-1.82748	0.0837574	0	24
0.239026	-0.137983	0	0
1.29866	-0.100382	0	0
1.0715	0.621582	0	0
0.759281	0.491695	0	19
4.5187	0.845132	0	0
2.80325	1.08764	0	0
2.51852	-1.42795	0	12
3.61616	-1.84936	0	5
2.26755	-0.837862	0	0
4.04307	-1.41556	0	2
4.32195	-0.442989	0	0
1.75767	-0.729217	0	0
4.01471	-1.09408	0	0
3.30803	-1.2547	0	0
4.27889	0.384079	0	0
4.40225	-0.237673	0	0
3.52481	-1.04247	0	0
4.39743	-0.508623	0	0
4.79103	-0.369838	0	0
4.27796	-1.59352	0	0
3.51663	-0.677229	0	63
1.04272	-1.71685	0	0
1.93285	-1.70546	0	0
0.553081	-3.32675	0	0
1.78555	-1.59685	0	4
-0.761698	-1.84657	0	8
3.39515	1.44816	0	10
1.21205	-0.887349	0	62
4.06334	-1.41034	0	0
0.123829	-1.87209	0	56
2.88553	-1.89065	0	135
-0.00423864	-2.20496	0	18
-3.32206	-1.63503	0	6
0.343391	-2.93919	0	2
2.23426	-2.28874	0	19
-3.08196	-0.218037	0	32
3.3707	-0.316457	0	2
-3.95475	-0.653425	0	0
-3.22826	-1.82452	0	0
-1.62749	-2.56548	0	200
-1.14927	-2.95369	0	52
-2.05694	-3.06747	0	76
0.0231733	-2.59664	0	3
-4.89395	-0.151301	0	17
-1.70638	-2.78128	0	29
0.775794	-3.09429	0	21
0.390827	-2.60183	0	0
-2.4253	-2.1723	0	478
-1.4927	-3.08472	0	3
-2.80487	-2.21657	0	0
-3.38862	-1.66262	0	0
0.980012	-3.01782	0	0
-1.52827	-3.25041	0	2
-3.41433	-1.93714	0	21
2.87133	-1.79516	0	13
2.08541	-3.28781	0	36
-1.91884	-1.80008	0	1
2.51466	-1.16196	0	24
-4.66951	-0.295718	0	0
1.05251	-3.42101	0	7
0.820761	-3.0371	0	0
3.39144	0.11819	0	11
-0.786501	-1.85209	0	102
-0.850411	-2.13969	0	0
0.127216	0.257696	0	1
-2.71299	-2.10948	0	0
-4.28022	0.439905	0	34
3.37428	-1.68315	0	65
-4.6258	-0.724688	0	29
-3.48441	-1.21471	0	18
1.61762	-1.9324	0	186
3.56214	-0.893986	0	0
-0.221914	-3.3987	0	140
-1.16888	-2.47516	0	57
0.8122	-3.47058	0	10
-1.50662	-2.91036	0	12
1.4078	-2.90303	0	42
-4.92543	-0.120871	0	25
2.43156	-1.85543	0	0
-1.09564	-1.71948	0	5
-2.5279	-2.57707	0	0
1.61341	-1.27158	0	285
-1.88202	-1.44464	0	2
2.03464	-3.16627	0	35
0.584207	-2.21503	0	1
3.14073	-2.44988	0	50
-2.56676	1.09048	0	17
-2.54673	-1.88771	0	51
-3.34396	-1.42689	0	5
3.65523	-1.92873	0	0
-1.5092	2.69134	0	34
2.48989	-2.43442	0	2
0.100452	-2.72418	0	25
0.0971021	-2.75914	0	0
3.75099	-1.13041	0	118
1.34889	-1.935	0	0
-1.34879	-3.09184	0	66
-0.754073	-2.25989	0	0
2.30363	-3.08597	0	0
1.23701	-2.70286	0	19
-0.582684	-2.48071	0	23
3.54892	-1.01867	0	0
-1.09208	-3.10925	0	0
-0.963353	-2.53522	0	0
3.64123	-1.94949	0	16
-1.60615	-2.05774	0	14
3.78566	0.0853763	0	22
3.79258	-0.622882	0	0
1.32787	-2.48418	0	0
4.05684	-1.08241	0	9
3.75118	-0.274643	0	0
2.91462	-1.65058	0	0
2.91249	0.00630169	0	0
4.0675	-1.47325	0	0
4.77733	-0.669562	0	25
3.88235	-1.70973	0	0
-0.381149	-2.98115	0	64
1.23141	-2.96533	0	0
0.194199	-2.51695	0	0
1.58368	-0.904748	0	0
4.16765	-1.70522	0	0
4.4669	0.611474	0	0
-1.32354	-2.57632	0	20
-0.735416	-2.49927	0	12
1.4277	-2.47284	0	0
-1.90381	-2.6187	0	0
-0.0304363	-2.3416	0	21
1.39042	-2.85195	0	1
2.9026	-1.68142	0	1
-2.07901	-2.26963	0	43
-3.09351	-0.907213	0	12
-1.81395	-2.31865	0	13
1.09679	-2.74898	0	5
1.52703	-3.09262	0	13
1.6784	-3.43462	0	25
1.91357	-0.765928	0	134
-1.9135	-2.37884	0	13
-2.04279	-2.76892	0	0
-1.69661	-2.46044	0	1
-2.13365	-2.32113	0	2
3.45128	-1.56157	0	17
1.43458	-2.34694	0	0
-0.375544	-2.78124	0	104
2.02762	-3.21854	0	30
-1.1608	-2.82427	0	0
3.39589	1.53569	0	0
-1.6758	-2.29538	0	4
-3.70296	-1.42032	0	1
2.521	-1.81878	0	4
-1.62407	-2.38191	0	0
-0.477958	-2.12432	0	19
-0.00208834	-2.91992	0	15
1.40315	-2.39295	0	0
0.347095	-2.94982	0	21
3.20006	-1.75693	0	0
-2.01615	-2.06345	0	38
1.2049	-2.4573	0	29
-3.2655	-1.83448	0	0
-1.68296	-2.63958	0	0
-1.87725	-2.06081	0	0
-3.7727	-1.27285	0	33
-2.69723	-2.39396	0	81
-1.45835	-2.89945	0	0
-4.45062	-0.221031	0	5
3.79559	-1.95644	0	49
1.57688	-3.2887	0	0
-0.864483	-2.44523	0	18
3.54248	-2.15089	0	1
-2.27549	-2.10155	0	61
-0.0788455	-1.83435	0	0
-4.32023	0.486983	0	5
-2.44134	-0.683743	0	3
-2.97204	-1.7044	0	0
1.22895	-1.63922	0	38
-1.04864	-2.37584	0	8
-0.194356	-2.45317	0	404
2.12281	-1.2276	0	94
-2.59084	2.01629	0	89
3.08784	-1.71487	0	88
2.67135	-2.12372	0	14
-1.18407	-2.44716	0	5
0.979537	-2.99321	0	9
-1.13421	-2.77001	0	129
-1.0833	-3.25213	0	0
-1.6832	-2.6493	0	53
-2.77595	-1.82865	0	0
0.60688	-2.38648	0	0
-0.425153	-2.95118	0	37
-3.26593	-1.6502	0	1
1.24898	-3.09546	0	6
-1.95154	-2.61842	0	56
-2.68484	-1.80609	0	8
3.33332	-1.35525	0	0
1.95272	-3.2769	0	4
3.29244	-2.06421	0	2
-1.63668	-2.95363	0	27
3.61318	-0.658647	0	53
3.91925	-0.100971	0	0
-0.46452	-2.66645	0	10
4.62179	-0.539213	0	0
2.28177	-2.84337	0	0
4.26884	-0.967536	0	16
3.84776	-0.420345	0	0
3.90266	-1.42973	0	11
2.18305	-2.77154	0	0
2.16531	-0.377398	0	0
4.45274	-1.20747	0	0
3.87148	-0.169501	0	0
1.64351	-2.78707	0	0
4.13999	-0.0514099	0	0
3.12336	-0.407673	0	0
3.33819	-1.56026	0	0
3.8248	-0.756154	0	0
3.12027	-1.65937	0	0
2.70491	-0.808888	0	0
1.32485	-3.34673	0	0
3.08727	-2.13875	0	0
0.909742	-2.66921	0	0
0.73499	-2.20225	0	0
3.20776	-1.11832	0	0
3.0871	1.60333	0	0
2.69373	-2.89464	0	7
3.51538	-1.42787	0	0
4.01255	-1.57552	0	3
4.36906	-0.0163128	0	0
4.09037	-0.698639	0	3
-1.95323	-2.76983	0	39
0.950429	-2.58302	0	17
3.47337	-0.987704	0	14
0.925943	-2.13188	0	0
3.43907	-1.12315	0	0
2.05181	-2.57306	0	36
1.01338	-1.66869	0	0
-2.13999	-2.45864	0	0
0.78521	-3.0836	0	3
0.683543	-3.57034	0	5
-0.443593	-1.71064	0	1
2.72324	-2.39536	0	0
-0.276496	-2.29344	0	0
-2.03134	-1.90245	0	0
1.81974	-3.28068	0	0
-0.299265	-2.29372	0	13
3.39777	-2.1338	0	0
3.89615	-0.735206	0	4
-0.148038	-2.73399	0	0
-1.02731	-2.62116	0	0
4.33623	-1.07476	0	36
2.03488	-3.11901	0	55
-4.42249	-0.546714	0	8
-5.14837	0.0445371	0	0
3.7216	-2.03233	0	0
-3.99572	-0.985494	0	44
-0.745139	-1.75858	0	6
-1.97311	-2.12339	0	81
2.8474	-1.86475	0	0
-2.69329	-1.96505	0	27
1.31861	-2.90443	0	7
1.31497	-2.89217	0	35
-0.720511	-2.84374	0	0
4.18699	-1.70727	0	114
-3.13476	-1.77597	0	0
1.8358	-2.85763	0	4
2.82246	-2.27339	0	0
0.0276694	-2.93215	0	0
-1.16056	-2.82302	0	0
-0.63104	-2.72926	0	4
1.46612	-2.68745	0	0
0.606462	-3.24462	0	0
1.26734	-3.48644	0	2
-0.235032	-3.03164	0	0
0.921553	-2.43715	0	0
0.777531	-2.82058	0	0
-0.378339	-2.97634	0	0
-2.91499	-2.20005	0	0
1.7558	-3.21354	0	1
-1.8724	-2.34643	0	6
0.0139661	-2.84289	0	4
-1.49989	-2.82866	0	0
-1.16526	-2.63958	0	32
4.15437	-1.47599	0	1
-0.788091	-1.88188	0	5
0.19844	-2.29876	0	1
2.90462	-2.20397	0	2
1.1397	-2.68536	0	3
-2.2619	-2.68665	0	12
-3.42044	-0.819724	0	0
1.60724	-2.64087	0	0
-0.489657	-3.27864	0	0
-2.35646	-1.97368	0	46
0.266185	-3.3939	0	0
0.487281	-2.8412	0	0
1.29644	-2.80714	0	3
-3.09712	-1.26904	0	0
0.706121	-2.30958	0	15
-0.172704	-2.5741	0	0
-1.23988	-2.78868	0	0
-1.78161	-3.1221	0	23
1.81245	-2.6515	0	1
-0.807322	-2.07334	0	0
-0.519982	-2.37227	0	2
0.597651	-2.94104	0	110
0.067929	-2.28155	0	14
-1.95031	-2.2384	0	104
0.841834	-3.15726	0	3
2.07407	-2.34893	0	0
-1.68511	-2.5674	0	6
3.24704	-1.83998	0	16
-2.08544	-1.19398	0	11
-0.407654	-3.25477	0	0
2.27863	-2.02962	0	0
-1.6918	-2.35544	0	69
3.15898	-0.612321	0	0
4.43731	-1.333	0	0
3.3915	-2.05664	0	96
4.02996	-0.30157	0	0
2.22821	-2.84892	0	64
2.64457	-1.16554	0	0
2.46606	-1.65541	0	0
4.2171	-1.51712	0	41
3.42168	-1.41691	0	144
3.06256	-0.676307	0	0
4.59218	-0.777919	0	6
2.32423	1.65931	0	0
-2.51037	0.60652	0	0
-1.94298	-0.0194177	0	0
-0.819865	-0.849459	0	0
-0.50928	0.293338	0	0
-2.97046	0.689277	0	0
1.52852	0.810942	0	0
-5.03125	0.101858	0	0
-2.24842	1.6629	1	283
-3.50809	0.250369	1	74
-1.39994	1.12137	1	117
1.00567	1.13359	1	145
-0.229509	1.17295	1	0
-3.83594	1.26943	1	3
0.0394661	1.81786	1	32
-2.01587	1.60154	1	120
-2.57846	0.784405	1	209
-1.29554	0.378254	1	197
-0.653524	1.4437	1	62
0.964588	2.22485	1	37
-2.28914	1.30814	1	72
-4.07071	0.219392	1	87
1.50917	2.13103	1	79
-0.0683835	0.890692	1	121
-1.57974	3.42386	1	74
-2.17639	1.02701	1	0
-1.99726	1.72882	1	73
-2.9183	2.45294	1	277
-1.38355	2.97948	1	19
-3.56627	1.64281	1	144
-1.39398	1.19902	1	207
-4.2893	1.06306	1	89
-3.24914	1.77359	1	909
-3.80883	1.31922	1	251
-2.40127	1.67378	1	187
2.13941	-0.290907	1	330
-1.76267	1.33938	1	335
-4.2367	-0.177769	1	289
-3.04748	1.2799	1	110
-1.33475	0.819155	1	392
1.81068	0.987081	1	189
-3.3885	-1.00333	1	205
-2.18222	-0.315294	1	129
-2.46706	1.3635	1	0
-5.0067	0.621942	1	181
-1.88836	1.415	1	225
-1.86547	1.02627	1	306
-0.242736	2.22966	1	124
-2.1903	3.6437	1	52
-3.80531	1.36443	1	64
-2.6364	0.15787	1	4
-1.80951	-0.0112116	1	189
-1.78379	-1.40817	1	155
-2.06381	-0.250126	1	222
1.64981	-0.0118527	1	72
1.5185	1.04978	1	304
-1.97594	-0.721953	1	849
3.48655	0.492632	1	125
1.66379	2.02511	1	93
-0.203312	2.62038	1	97
4.57324	0.574644	1	0
3.43842	0.633276	1	44
-1.65833	1.1269	1	10
1.92338	0.620433	1	10
1.01977	2.50934	1	95
-0.271276	1.23827	1	1
3.84646	-1.13959	1	124
-2.06037	0.952823	1	417
4.37097	0.61811	1	0
2.74207	0.496943	1	29
3.9183	0.350344	1	120
0.447299	0.793636	1	69
1.37925	1.75261	1	288
3.21631	-0.550314	1	137
2.5468	-0.0253984	1	0
2.77051	2.00414	1	33
1.50071	2.06459	1	0
3.00686	-1.49565	1	35
-1.7145	0.605037	1	0
2.79218	1.87889	1	73
0.965583	2.56059	1	151
3.61386	1.16872	1	0
2.40332	1.87973	1	35
3.47593	-0.522598	1	32
0.238275	1.15423	1	90
-1.70334	0.839853	1	57
-0.518298	2.05533	1	124
2.60523	1.11378	1	58
2.09866	1.21962	1	287
-2.66393	0.559533	1	3
-0.11431	1.52636	1	145
3.71388	0.88677	1	1
1.78335	-1.40148	1	87
2.56054	-0.235595	1	14
-1.66372	-1.23571	1	82
3.18525	-0.0777015	1	69
3.35984	-0.190788	1	107
2.70207	0.18622	1	38
-3.46567	-0.650297	1	216
2.28695	1.26611	1	0
3.37004	1.19717	1	1
1.28708	-0.41299	1	5
2.84025	-0.542171	1	34
1.80408	-0.572813	1	0
3.66379	0.430661	1	0
-0.829772	0.0478881	1	135
2.51586	-0.102079	1	15
-0.376076	-1.933	1	4
2.36835	0.74147	1	40
4.59965	-0.0703392	1	26
2.91701	1.06538	1	39
3.56091	0.884115	1	53
3.95365	-1.81805	1	0
0.244176	0.310816	1	5
-0.852651	-0.895975	1	0
-2.78184	1.30258	1	9
-2.60449	-0.445863	1	1
-1.05775	2.3203	1	0
-3.15724	0.275426	1	13
-0.955371	3.91353	1	28
-3.41967	0.577657	1	0
-1.72228	1.08704	1	7
-3.2233	1.85896	1	92
-1.05695	0.410738	1	181
-0.209008	1.12646	1	48
-3.71528	0.334256	1	115
-1.92693	0.941559	1	186
-2.91919	-0.468844	1	519
-2.90275	-0.139553	1	145
0.122262	-1.42485	1	59
-3.95448	0.753349	1	298
0.735227	1.18144	1	62
0.168842	-1.85788	1	117
-4.59341	0.871688	1	175
2.74727	0.979208	1	23
-4.05311	0.0959528	1	119
-3.06294	0.405276	1	33
-3.67555	-1.02219	1	2
-3.03248	0.534705	1	73
-0.97354	0.23304	1	24
1.69509	0.0677071	1	4
-0.458854	1.70233	1	74
-3.03883	-0.128947	1	4
-1.78782	2.0329	1	96
-2.92793	1.02889	1	101
-1.85724	1.30032	1	78
-3.95676	-1.06221	1	90
-4.20719	0.17191	1	1
-1.65385	0.76564	1	48
-2.95581	-0.450035	1	118
-2.2515	1.31668	1	107
-3.82328	0.253595	1	189
-3.00316	-0.226988	1	197
1.49476	-1.9221	1	108
-1.01572	1.04838	1	79
-1.37423	1.45233	1	439
-4.10503	-0.464069	1	24
-2.23441	0.838936	1	136
-2.79486	-1.40595	1	192
-3.84783	-0.261409	1	173
-2.43711	0.122324	1	37
-3.28722	0.319814	1	0
-1.10644	1.86569	1	65
-3.786	-0.330782	1	127
-4.94944	-0.0596015	1	211
-2.61781	0.831319	1	67
-1.75179	1.07069	1	0
-4.6374	-0.393165	1	53
2.59995	-0.00771732	1	40
0.573989	0.36676	1	204
-3.14373	-0.730022	1	145
-3.8214	0.76778	1	137
-3.51762	0.0576299	1	37
-3.97152	0.233715	1	88
-2.89184	0.0775996	1	53
-3.6646	0.109107	1	42
-2.17238	0.252538	1	1
-2.53013	1.35473	1	89
-3.79766	-0.58814	1	62
-3.07511	-0.772977	1	84
-3.75758	-0.346772	1	153
-1.51694	0.144688	1	241
-1.94855	2.23516	1	112
-2.40389	-0.498465	1	238
-2.67207	0.572326	1	70
-3.81679	-0.182002	1	166
-2.55417	-0.308161	1	101
-1.2462	1.72934	1	60
-1.95243	0.220481	1	1
-3.10957	1.49642	1	6
-1.38485	-0.543639	1	160
-0.619767	-2.29121	1	7
-1.85796	1.12972	1	165
-2.92636	-0.223291	1	213
-2.3293	0.431557	1	36
1.62861	0.952707	1	85
4.76388	0.240288	1	20
2.89256	1.58885	1	71
2.00486	-0.556844	1	23
3.06256	-1.06019	1	23
-3.56609	1.20198	1	48
4.62783	-0.0153424	1	31
3.01404	0.117894	1	89
2.05794	0.46126	1	31
0.300649	1.16418	1	0
1.80992	1.37944	1	126
2.78002	0.784978	1	0
3.46387	0.538948	1	0
3.87629	0.602169	1	95
3.48582	0.346665	1	0
-3.70681	-0.0255484	1	8
1.02291	2.28224	1	37
-2.96683	1.22902	1	64
3.82115	-1.69428	1	41
2.28805	2.06299	1	23
-1.2415	1.92311	1	0
-0.638178	-3.02137	1	15
-1.91564	-0.469864	1	2
3.86466	0.799721	1	118
2.5006	-0.531437	1	331
3.15973	1.25831	1	85
0.695877	0.26047	1	11
3.90612	1.22634	1	298
-2.57246	3.17431	1	192
2.46791	1.44294	1	74
4.29284	0.814922	1	99
-0.848518	-1.72043	1	11
-2.43989	3.37079	1	148
-0.976225	3.53712	1	108
-3.43538	-0.671003	1	55
2.68911	-0.107254	1	82
3.33131	0.678179	1	746
-3.4022	0.894145	1	38
-1.49291	3.96142	1	95
-3.4588	2.32742	1	96
-1.77808	3.24611	1	423
-2.81768	1.66141	1	663
-1.1223	3.72332	1	164
-3.44319	0.827574	1	123
-3.06679	2.6235	1	39
-3.65273	-0.167448	1	251
-3.59698	0.740394	1	814
2.24079	2.20447	1	729
-4.81425	1.07318	1	380
-2.59442	0.200515	1	393
-3.73743	-0.64909	1	351
-5.08236	1.03981	1	284
2.006	2.23652	1	570
-4.96864	0.396708	1	363
-3.33472	1.86153	1	360
-1.24183	-2.33585	1	92
-3.21253	0.564275	1	656
-3.53828	-0.629391	1	341
-2.39604	1.7979	1	110
1.75542	-3.19955	1	776
-4.00986	0.150795	1	144
0.518032	2.03941	1	59
-5.05918	0.221828	1	211
-3.82754	0.619208	1	72
-3.33924	-0.0750277	1	267
-5.14622	0.105481	1	281
-2.38636	1.00939	1	198
-1.29466	-3.03847	1	28
-3.32862	-0.432764	1	207
2.02786	-2.82912	1	202
-3.65594	1.02753	1	639
-3.8901	0.361263	1	148
-2.76882	-0.154872	1	245
-2.89555	3.23138	1	101
-2.10926	-1.76093	1	66
-3.09561	-0.712252	1	5
-3.03384	1.05029	1	93
-3.06101	0.337162	1	12
0.191689	-2.67211	1	388
-3.56301	2.0202	1	255
1.37418	-2.36107	1	49
-2.74552	-0.318839	1	976
-4.45391	-0.0462844	1	78
-3.70537	1.30405	1	95
-3.44797	0.709471	1	257
-1.84556	-2.11746	1	356
-3.25052	1.64159	1	3
-0.36862	-2.75081	1	633
-2.84424	1.09932	1	8
-3.1808	-0.769154	1	194
-3.95039	0.156353	1	469
-4.79298	0.0796433	1	182
-2.47953	1.47031	1	507
-4.15899	-0.0667769	1	87
-3.1145	0.971116	1	434
-3.40019	0.66019	1	47
-3.66396	1.13933	1	190
-1.30036	-1.67302	1	192
-4.24655	0.0303052	1	200
-1.43725	1.19348	1	268
-2.71901	1.20519	1	186
-4.69713	0.954808	1	456
-3.31785	0.134129	1	191
-4.37371	0.18986	1	54
-3.60592	0.770564	1	431
-2.6955	2.15475	1	108
-4.10291	0.71252	1	189
-3.74332	-0.0330085	1	89
-2.88072	2.02051	1	251
-3.132	-0.326123	1	406
-3.32074	0.654497	1	204
-4.38488	0.71074	1	98
-2.81082	-0.339264	1	375
-2.26134	-1.76143	1	343
-3.30648	1.37973	1	81
-3.69585	0.717976	1	174
3.26833	1.82381	1	427
-4.05139	1.31757	1	105
-4.00029	1.37889	1	101
-4.94027	0.835735	1	204
-3.53583	-0.484339	1	125
-2.99843	0.732944	1	2
-3.14303	0.610536	1	325
2.92389	-0.52918	1	386
3.10877	1.40021	1	64
-0.579732	1.01832	1	191
-4.25762	-0.430202	1	129
-0.361048	2.87891	1	263
1.02293	2.56212	1	160
-2.78673	2.33642	1	206
0.752219	2.86352	1	167
2.29872	2.37129	1	25
-0.093901	3.01982	1	53
1.16165	2.74569	1	252
-2.05933	3.34967	1	237
-1.46544	3.93137	1	301
-1.85378	3.02893	1	248
-2.21032	2.98433	1	335
3.2316	0.129175	1	302
-1.84151	3.52266	1	135
-2.34232	3.26894	1	351
0.0569737	2.98862	1	220
-1.30954	2.95314	1	483
-2.77957	2.33392	1	602
-2.11393	3.27608	1	415
-1.31876	4.10006	1	668
-1.71694	3.77007	1	18
-1.08785	3.72978	1	479
-2.49348	2.79119	1	381
0.0819549	2.89349	1	457
-0.568014	3.13497	1	373
1.46279	2.45601	1	280
-2.21084	2.85584	1	981
-1.62528	2.97768	1	1528
-2.68537	2.90252	1	1329
-0.0286217	2.46908	1	792
-1.17486	3.99942	1	329
-1.31956	2.68907	1	321
-2.28177	3.23353	1	375
-2.12424	2.71397	1	176
-1.22043	3.10702	1	316
-0.522378	3.21445	1	383
-2.68368	2.67358	1	724
-1.84395	2.89764	1	300
0.137961	2.98745	1	1517
-1.46925	3.01975	1	143
-2.26085	2.90831	1	618
-1.53014	3.94275	1	374
0.219245	2.88813	1	277
-1.62336	3.87486	1	318
-4.75358	1.18736	1	383
0.25005	2.85033	1	740
-2.99791	3.16498	1	278
-0.352182	3.04038	1	369
-2.40971	3.50849	1	636
-2.0023	3.82379	1	701
-1.94409	3.16795	1	216
-2.2763	3.38769	1	785
-1.50037	4.02172	1	1187
1.31539	2.7273	1	448
0.5921	2.82719	1	1062
-1.94664	3.77359	1	395
-1.39324	3.61821	1	1006
-2.5271	2.75632	1	1481
-1.87638	2.72475	1	636
-2.15384	2.88061	1	821
1.19112	2.6391	1	1044
-1.67624	2.29054	1	185
0.922373	2.87891	1	617
-2.57528	3.29241	1	1126
-2.66874	2.23176	1	821
-2.28819	2.97922	1	452
-1.51531	2.79778	1	383
0.665882	2.76843	1	481
-1.80081	3.37366	1	172
0.529935	2.88647	1	263
-1.68029	3.78562	1	261
-2.44006	2.94436	1	348
-1.97487	2.84138	1	99
-2.07468	2.61038	1	543
-1.1368	4.02492	1	325
-1.87437	2.93308	1	399
3.66568	1.18829	1	477
2.89601	1.986	1	316
1.38044	2.557	1	995
-2.4566	2.3299	1	381
-1.74105	2.96772	1	376
-2.26574	2.85032	1	270
3.46841	1.78557	1	967
0.702347	2.78811	1	480
2.7807	2.05763	1	49
3.21982	1.87888	1	125
-4.16262	0.542061	1	236
-0.514438	3.66386	1	166
-1.64037	3.86898	1	392
-2.0149	3.07349	1	472
3.39342	1.85257	1	64
3.39217	1.57697	1	149
3.6764	1.78883	1	21
-0.988613	3.00395	1	46
-1.46911	3.5334	1	580
-1.19884	3.50862	1	776
-2.23282	2.96467	1	871
0.154627	3.27716	1	682
1.5051	2.64284	1	92
1.72335	2.47813	1	17
1.36808	2.6764	1	0
-1.42022	3.09177	1	345
1.48781	1.92262	1	611
-4.64984	1.61367	1	464
0.416461	2.98931	1	665
-2.04736	0.378017	1	389
-2.67788	0.158689	1	131
-4.39756	0.878314	1	179
2.58368	1.61176	1	126
3.73675	1.0626	1	584
-1.86892	3.69882	1	20
-1.03591	3.03838	1	1486
-3.52743	1.40519	1	375
-1.60995	3.61109	1	13
1.29023	2.62272	1	124
-0.289208	2.14138	1	52
3.52475	0.520689	1	7
2.80436	1.64505	1	40
-4.48322	0.685558	1	967
1.59548	-0.733926	1	491
2.06839	2.14396	1	88
4.09838	0.359639	1	429
3.96398	1.09038	1	88
2.37239	0.68434	1	307
2.38018	1.47118	1	1
4.12019	1.38656	1	156
1.12482	1.51981	1	15
3.08789	0.311143	1	12
-2.38188	0.587081	1	24
-0.177435	1.2101	1	0
0.879286	1.56316	1	10
0.498979	1.87956	1	44
4.08593	0.831011	1	63
0.277783	2.07729	1	0
-3.10655	2.23832	1	45
-4.45089	1.0762	1	0
0.867832	2.0148	1	29
-4.11133	1.03667	1	14
-3.0517	1.398	1	85
0.171274	1.37571	1	168
-0.0541137	1.4716	1	0
1.98018	1.37721	1	377
-1.42586	3.72703	1	503
2.9465	1.3948	1	286
2.833	1.77184	1	92
-0.00190905	1.6219	1	205
-1.58448	1.03914	1	329
-2.78306	2.20884	1	21
-2.05651	1.43664	1	87
0.996898	0.819444	1	51
-3.21835	2.37705	1	869
-2.45406	1.53008	1	53
0.0229034	3.17949	1	60
-1.17633	2.71171	1	96
1.04012	1.46014	1	62
-1.26387	3.37365	1	331
-2.71185	2.90052	1	228
-2.33272	0.57815	1	34
-2.10496	-0.20243	1	318
-2.86096	1.20569	1	137
1.13397	0.984775	1	364
2.9029	1.52139	1	426
-1.98034	0.637311	1	38
-2.67859	0.753614	1	347
2.61036	1.59883	1	697
-1.22366	1.29615	1	36
-2.06721	1.23897	1	0
-2.99548	2.84613	1	149
-3.50966	0.966406	1	0
-1.35744	4.00387	1	4
-1.99551	0.697965	1	25
-3.19333	1.72528	1	75
-2.64085	0.926746	1	31
-2.62583	1.28334	1	36
-3.00803	2.56305	1	195
-3.00872	1.05775	1	878
-4.06799	0.375429	1	231
-2.83641	2.74369	1	863
-2.40392	0.995829	1	76
-3.49146	1.46944	1	244
-0.599016	1.93329	1	157
-4.51732	1.23518	1	197
-2.52022	1.14494	1	596
-4.89819	0.907063	1	127
0.341307	1.47981	1	424
-3.13583	2.38013	1	536
-3.43528	1.40377	1	30
-4.01586	1.29152	1	190
-4.21982	1.39315	1	232
-3.69924	-0.25806	1	523
-0.963482	2.18359	1	99
-4.09956	1.40084	1	533
-2.72491	2.99391	1	249
-3.86669	1.39834	1	416
-4.56667	0.980542	1	34
-3.28086	-0.0425956	1	346
1.32589	1.27843	1	179
-2.71218	0.966388	1	456
-2.75149	1.23109	1	340
-3.30462	0.851952	1	467
1.81974	1.97823	1	747
-4.98961	0.79829	1	147
-3.16374	1.10006	1	351
-4.89841	0.829619	1	37
-2.00283	3.11553	1	32
-2.57314	1.21231	1	207
-2.26383	0.860253	1	88
-2.27076	0.87003	1	202
4.19972	1.12934	1	177
-2.82752	0.998932	1	267
0.717675	1.98752	1	105
2.18215	0.989624	1	256
3.33368	0.770804	1	478
-2.98229	2.32538	1	64
-4.06684	-0.260734	1	136
0.746036	1.86726	1	168
0.776122	1.55901	1	0
-3.12456	1.29446	1	112
4.05329	1.30892	1	212
2.58784	1.28939	1	0
-1.39863	1.27013	1	0
2.43366	1.59172	1	574
1.18657	1.63465	1	175
-0.741865	2.75026	1	164
1.63747	2.29557	1	71
-1.29494	2.87367	1	183
-2.97132	2.62212	1	18
-1.42837	3.88033	1	97
-2.1682	1.4557	1	46
2.06543	1.59537	1	32
-3.51405	0.0724018	1	139
1.0962	0.833592	1	324
2.51167	0.836169	1	306
-2.48828	1.4487	1	200
-0.296371	2.6717	1	794
-3.52459	1.62318	1	979
-2.06683	3.15487	1	100
0.949071	2.37574	1	80
2.73693	0.907198	1	161
-1.61639	3.82206	1	2
-1.42272	1.78511	1	58
-2.13128	-0.748593	1	237
2.74	1.30611	1	515
2.34821	-0.70576	1	381
1.82866	-0.645177	1	560
2.47414	0.061523	1	212
-1.0608	2.95648	1	0
3.38221	0.335792	1	686
1.17295	2.64643	1	171
-2.37658	3.45312	1	206
-2.4531	-0.685348	1	33
2.7444	1.74539	1	12
-2.53903	2.55854	1	5
3.57097	1.38799	1	157
-0.594104	-2.44228	1	385
0.0790739	-1.80721	1	14
-3.30649	-1.48734	1	239
-3.34763	-0.735	1	963
-1.86566	1.32481	1	92
-2.73566	1.42116	1	102
-4.7163	-0.39104	1	257
2.26041	-2.97466	1	42
-2.60533	-0.12103	1	8
-3.80916	1.21378	1	129
-2.59177	3.20816	1	1
-1.69787	3.05234	1	11
-0.29156	-1.42243	1	22
-1.11831	-1.30555	1	220
-1.81075	-1.11402	1	63
1.71973	-0.281051	1	197
1.41353	-2.22469	1	82
1.63548	0.381137	1	152
-3.2322	-0.395213	1	606
-0.872304	2.77905	1	508
-3.33535	0.776557	1	20
2.00907	1.96785	1	63
-3.54984	0.662029	1	103
-2.68968	1.12213	1	30
-1.54332	-1.3881	1	24
3.0608	1.70971	1	29
-1.25793	2.0344	1	75
0.621475	2.59257	1	392
-2.30521	1.6962	1	73
-3.44963	0.324047	1	99
-2.21333	0.663628	1	209
-0.760141	2.22214	1	114
-2.70998	2.00945	1	26
-1.78429	2.92251	1	62
-2.25154	-0.66254	1	190
-2.57568	1.82197	1	183
-3.08747	1.49204	1	175
-4.52575	0.398174	1	226
-2.33771	-0.75211	1	119
1.6556	2.45477	1	318
-4.91096	0.60142	1	332
-2.89426	-1.01771	1	447
-5.12206	0.455745	1	82
1.80476	-0.881791	1	330
2.00355	2.39809	1	168
-1.53672	-0.806398	1	123
-2.02535	2.20585	1	85
-1.10706	2.26704	1	305
-1.84591	3.03543	1	386
-2.82045	-0.71274	1	71
-2.68214	3.347	1	435
-1.84311	2.69018	1	32
-1.24444	2.5544	1	98
-2.48907	-0.353487	1	70
2.02975	2.24144	1	218
-5.0686	0.0192259	1	314
-2.78548	-0.0560607	1	499
-3.47033	0.471352	1	56
-2.70094	2.92365	1	1163
-2.70544	3.25307	1	400
0.825839	2.83316	1	84
1.89674	2.36511	1	142
3.03099	-0.18276	1	292
-2.67169	1.9276	1	66
-2.86278	-0.636748	1	155
-3.45012	-0.176393	1	204
-4.7584	-0.123789	1	686
-4.26188	-0.108468	1	799
-2.67453	3.07199	1	70
-3.10536	0.124823	1	153
-0.83049	2.73055	1	8
-1.43578	4.06218	1	284
-3.4984	0.494736	1	192
0.249638	2.35213	1	374
2.35528	2.296	1	513
-0.631869	2.24839	1	229
-2.9814	1.72179	1	388
-1.70601	-2.07869	1	393
-2.4599	1.97929	1	216
-3.70326	-0.814743	1	680
-4.10895	1.50631	1	107
-3.91355	0.278457	1	190
2.79601	0.633724	1	115
-0.395807	-1.46332	1	263
-3.43807	-0.159468	1	192
-2.05349	-0.634662	1	59
-0.953954	-1.60361	1	140
-3.4974	-0.250682	1	44
-1.47857	-0.678749	1	472
0.957896	2.47646	1	71
3.66177	1.4454	1	109
1.09088	-0.698304	1	100
2.68752	1.94432	1	222
3.3245	-0.0101168	1	136
-0.979955	-2.67719	1	87
1.06404	0.206262	1	134
-3.61697	1.57375	1	104
-3.49074	1.58143	1	412
-4.75438	0.966719	1	120
-3.93842	-0.614245	1	132
-2.04177	1.14688	1	39
1.39173	0.818989	1	0
-2.99754	-0.210676	1	5
-2.37996	0.496968	1	6
-1.57827	0.644828	1	197
-0.875691	0.455733	1	339
-1.57992	3.38435	1	206
-3.07635	1.72567	1	127
-1.33916	1.3565	1	91
-2.32868	-0.451283	1	76
-2.88346	0.600021	1	35
-3.60212	1.67835	1	73
-2.81107	1.6499	1	160
1.20759	0.866329	1	4
-1.67474	1.68191	1	819
-1.58145	1.68601	1	100
-2.82058	2.77538	1	39
-0.36769	-2.50419	1	78
-2.79313	0.86103	1	65
-2.1864	1.12676	1	350
2.44995	-2.33405	1	229
3.19185	-0.324677	1	141
-2.30631	2.10622	1	404
0.0142531	1.5003	1	208
-0.958599	2.13982	1	492
-1.96446	0.404939	1	22
-4.26858	0.286299	1	147
-1.59521	1.27922	1	85
2.26074	-0.809219	1	19
-3.21855	0.834684	1	149
-2.41121	1.08028	1	366
-2.02471	-0.563234	1	0
-1.38053	1.74769	1	342
0.486035	-1.97146	1	52
-3.01652	0.0865429	1	325
2.10491	1.06244	1	158
-2.58813	0.287484	1	33
-2.85771	1.78145	1	207
2.47776	-0.909639	1	108
2.18192	1.53097	1	26
-3.19475	0.461278	1	275
-3.11788	0.00412874	1	160
-0.769756	1.19148	1	25
2.48672	1.1904	1	3
-2.41273	3.01566	1	65
-0.69586	2.43062	1	291
-2.55174	0.909093	1	38
-2.22021	0.195251	1	184
-3.13823	-0.249511	1	107
-1.77219	0.562731	1	132
-1.82221	0.217865	1	142
2.70222	1.16029	1	93
-4.93142	0.990534	1	432
-4.25114	1.35549	1	358
-2.54505	1.71169	1	108
-2.09605	3.46769	1	39
-1.36976	1.26274	1	36
-3.5542	0.940783	1	8
-0.413601	2.73638	1	31
-2.1273	3.42925	1	117
-2.08738	1.93029	1	432
-1.72922	2.06851	1	369
2.18314	1.41484	1	92
-2.05592	0.709037	1	666
3.85346	0.0189722	1	63
3.71851	0.311037	1	193
-1.7523	-0.491832	1	417
-2.82933	0.352416	1	751
4.21383	-0.340262	1	209
1.37582	2.10762	1	311
3.12246	1.28672	1	28
0.554017	0.631403	1	71
0.241599	1.39834	1	0
2.35404	1.46501	1	0
1.10623	1.42389	1	124
2.91756	1.31453	1	69
4.27805	0.661508	1	6
4.36162	0.96601	1	187
4.33663	0.976273	1	35
4.04343	1.22547	1	88
2.81077	1.51502	1	30
2.58819	1.087	1	84
1.55398	0.743615	1	57
1.4791	0.629536	1	252
-0.955223	3.7683	1	0
-4.31838	1.23072	1	0
4.77183	0.440904	1	0
-3.38242	-0.603611	1	0
2.37626	1.18072	1	26
2.60425	-0.271151	1	39
2.5011	1.71805	1	5
3.13969	0.114539	1	63
1.40717	0.35496	1	634

## Sheet: Fig 5d
Raw data from Fig. 5d Model = The mouse model that originates the data K neighbors = The number of nearest neighbors used to cluster the data Kappa mean = Is the mean Kappa value for the 10 fold cross validaiton Kappa stdev = The standard deviation of the kappa across the 10 folds
Model	K neighbors	Kappa mean	Kappa stdev
KKAy	2	0.754253	0.0369867
KKAy	4	0.80813	0.038752
KKAy	6	0.820422	0.0307289
KKAy	8	0.826059	0.0275753
KKAy	10	0.829905	0.0274313
KKAy	12	0.828935	0.0304736
KKAy	14	0.830842	0.027939
KKAy	16	0.835593	0.0293742
KKAy	18	0.83745	0.0314348
KKAy	20	0.836481	0.025581
KKAy	22	0.839342	0.0264721
KKAy	24	0.83937	0.0261744
KKAy	26	0.839376	0.0257813
KKAy	28	0.835602	0.0294856
KKAy	30	0.835587	0.0269302
KKAy	32	0.834655	0.0265875
KKAy	34	0.833728	0.0272114
KKAy	36	0.831823	0.0293398
KKAy	38	0.834642	0.029493
KKAy	40	0.835608	0.0278824
KKAy	42	0.837514	0.0273406
KKAy	44	0.838447	0.0300808
KKAy	46	0.840367	0.0269068
KKAy	48	0.840371	0.0278432
KKAy	50	0.837499	0.0283617
KKAy	52	0.835626	0.0268469
KKAy	54	0.833706	0.0265657
KKAy	56	0.833706	0.0265657
KKAy	58	0.832763	0.0268931
KKAy	60	0.831819	0.0257855
KKAy	62	0.830899	0.0277162
KKAy	64	0.834691	0.0273718
KKAy	66	0.834681	0.0263703
KKAy	68	0.830918	0.0273216
KKAy	70	0.829979	0.0271569
KKAy	72	0.827126	0.0248656
KKAy	74	0.829014	0.0239717
KKAy	76	0.828976	0.0216188
KKAy	78	0.82807	0.0221964
KKAy	80	0.828068	0.0254688
KKAy	82	0.828061	0.0237106
KKAy	84	0.827113	0.0222531
KKAy	86	0.828073	0.0259151
KKAy	88	0.825262	0.0280147
KKAy	90	0.829963	0.0255965
KKAy	92	0.826183	0.0245818
KKAy	94	0.828066	0.0248181
KKAy	96	0.827099	0.0260792
KKAy	98	0.827095	0.0253919
KKAy	100	0.825247	0.0224059
KKAy	102	0.824309	0.02237
KKAy	104	0.820495	0.028119
KKAy	106	0.815797	0.0258456
KKAy	108	0.817696	0.0253383
KKAy	110	0.818611	0.0301141
KKAy	112	0.815766	0.0291789
KKAy	114	0.815758	0.0291697
KKAy	116	0.816707	0.0288196
KKAy	118	0.820473	0.0293696
KKAy	120	0.820474	0.0308115
KKAy	122	0.819537	0.0300881
KKAy	124	0.81766	0.0305347
KKAy	126	0.819536	0.0295518
KKAy	128	0.820475	0.0297198
KKAy	130	0.818598	0.0278205
KKAy	132	0.819538	0.0289693
KKAy	134	0.820473	0.0294135
KKAy	136	0.819533	0.0283138
KKAy	138	0.821414	0.0307501
KKAy	140	0.822353	0.0305657
KKAy	142	0.821444	0.0266075
KKAy	144	0.820504	0.028057
KKAy	146	0.818626	0.0270187
KKAy	148	0.819535	0.0273833
KKAy	150	0.820505	0.0244068
KKAy	152	0.820527	0.0254475
KKAy	154	0.817712	0.0264622
KKAy	156	0.819585	0.0269307
KKAy	158	0.819578	0.0262858
KKAy	160	0.819582	0.0269514
KKAy	162	0.819582	0.0269514
KKAy	164	0.819582	0.0269514
KKAy	166	0.819582	0.0269514
KKAy	168	0.820522	0.0271325
KKAy	170	0.816732	0.0276456
KKAy	172	0.816727	0.0297846
KKAy	174	0.815782	0.0306747
KKAy	176	0.8158	0.0317831
KKAy	178	0.816739	0.0315238
KKAy	180	0.814859	0.032072
KKAy	182	0.814861	0.0315173
KKAy	184	0.813916	0.0323065
KKAy	186	0.814852	0.030362
KKAy	188	0.813903	0.0306097
KKAy	190	0.813901	0.0311768
KKAy	192	0.814843	0.0303614
KKAy	194	0.812016	0.0292232
KKAy	196	0.812956	0.0299331
KKAy	198	0.812014	0.030702
KKAy	200	0.812977	0.0338447
KKAy	202	0.811099	0.0336047
KKAy	204	0.809206	0.0340651
KKAy	206	0.810151	0.0329133
KKAy	208	0.809181	0.0344277
KKAy	210	0.808236	0.0355046
KKAy	212	0.808236	0.0355046
KKAy	214	0.808236	0.0355046
KKAy	216	0.808248	0.0325215
KKAy	218	0.808227	0.03144
KKAy	220	0.808248	0.0325215
KKAy	222	0.809187	0.0324536
KKAy	224	0.809187	0.0324536
KKAy	226	0.810123	0.0339536
KKAy	228	0.809165	0.0327119
KKAy	230	0.811998	0.0337416
KKAy	232	0.811039	0.0325471
KKAy	234	0.8101	0.032668
KKAy	236	0.80914	0.0316654
KKAy	238	0.80914	0.0316654
KKAy	240	0.8082	0.0314512
KKAy	242	0.809138	0.0319729
KKAy	244	0.810098	0.0329663
KKAy	246	0.80916	0.033056
KKAy	248	0.80916	0.0324882
Aging	2	0.700516	0.0340503
Aging	4	0.789809	0.0268624
Aging	6	0.805418	0.0281355
Aging	8	0.809921	0.0311628
Aging	10	0.809379	0.038676
Aging	12	0.813746	0.0321178
Aging	14	0.80811	0.0277523
Aging	16	0.810817	0.0309892
Aging	18	0.813621	0.0299547
Aging	20	0.813563	0.0355396
Aging	22	0.813571	0.0299375
Aging	24	0.812218	0.0268498
Aging	26	0.813774	0.0287236
Aging	28	0.813731	0.0323891
Aging	30	0.806322	0.0352906
Aging	32	0.807743	0.0383708
Aging	34	0.800348	0.0464837
Aging	36	0.801652	0.0497866
Aging	38	0.805869	0.0499574
Aging	40	0.804641	0.0476869
Aging	42	0.79845	0.044868
Aging	44	0.792538	0.0444754
Aging	46	0.792487	0.0461518
Aging	48	0.793629	0.0468372
Aging	50	0.797659	0.0466111
Aging	52	0.792881	0.0499256
Aging	54	0.790521	0.0521012
Aging	56	0.790921	0.0530458
Aging	58	0.791124	0.0558683
Aging	60	0.790655	0.0577738
Aging	62	0.789333	0.0576121
Aging	64	0.792726	0.0503594
Aging	66	0.791337	0.0483211
Aging	68	0.787359	0.0494396
Aging	70	0.787112	0.0479741
Aging	72	0.784558	0.0454418
Aging	74	0.784558	0.0524649
Aging	76	0.785571	0.046667
Aging	78	0.785824	0.0509607
Aging	80	0.787047	0.0493579
Aging	82	0.787049	0.0479549
Aging	84	0.787086	0.0499318
Aging	86	0.784342	0.0530512
Aging	88	0.78189	0.0529667
Aging	90	0.781867	0.0529228
Aging	92	0.780118	0.0567129
Aging	94	0.777522	0.0541965
Aging	96	0.777522	0.0541965
Aging	98	0.774333	0.0503868
Aging	100	0.775562	0.0518463
Aging	102	0.776688	0.0522817
Aging	104	0.779175	0.0545253
Aging	106	0.773916	0.0519371
Aging	108	0.775055	0.0556581
Aging	110	0.777144	0.0510825
Aging	112	0.777052	0.0519867
Aging	114	0.773472	0.0544528
Aging	116	0.774514	0.0523471
Aging	118	0.777118	0.0514743
Aging	120	0.775826	0.0530837
Aging	122	0.7745	0.0531363
Aging	124	0.774404	0.0522985
Aging	126	0.777037	0.054009
Aging	128	0.775496	0.0548579
Aging	130	0.771626	0.0520987
Aging	132	0.771626	0.0520987
Aging	134	0.774183	0.0531888
Aging	136	0.772859	0.0523335
Aging	138	0.774128	0.0510864
Aging	140	0.772801	0.0482102
Aging	142	0.775368	0.0496379
Aging	144	0.774125	0.0491389
Aging	146	0.772623	0.0509653
Aging	148	0.77138	0.0504118
Aging	150	0.772564	0.0483921
Aging	152	0.77138	0.0504118
Aging	154	0.773808	0.0489384
Aging	156	0.775126	0.0479976
Aging	158	0.773828	0.050012
Aging	160	0.773398	0.0479353
Aging	162	0.77203	0.0503283
Aging	164	0.770703	0.0498222
Aging	166	0.767929	0.0490212
Aging	168	0.7732	0.0504117
Aging	170	0.771902	0.0519954
Aging	172	0.76937	0.0525673
Aging	174	0.768127	0.051953
Aging	176	0.766575	0.0512385
Aging	178	0.765312	0.0522427
Aging	180	0.767858	0.0511629
Aging	182	0.769122	0.0500728
Aging	184	0.769081	0.046941
Aging	186	0.772002	0.0455042
Aging	188	0.772929	0.0482533
Aging	190	0.773233	0.0465586
Aging	192	0.770506	0.0489988
Aging	194	0.771721	0.0497487
Aging	196	0.772081	0.0520267
Aging	198	0.771986	0.0525012
Aging	200	0.76942	0.0513551
Aging	202	0.770955	0.0524307
Aging	204	0.770955	0.0524307
Aging	206	0.771986	0.0525012
Aging	208	0.768051	0.053494
Aging	210	0.769385	0.0537041
Aging	212	0.76802	0.0515086
Aging	214	0.769211	0.0535723
Aging	216	0.769211	0.0535723
Aging	218	0.769211	0.0535723
Aging	220	0.769116	0.051618
Aging	222	0.767834	0.052132
Aging	224	0.765008	0.0507508
Aging	226	0.76755	0.0524952
Aging	228	0.76624	0.0518647
Aging	230	0.766199	0.0529119
Aging	232	0.76656	0.0515193
Aging	234	0.765008	0.0507508
Aging	236	0.766317	0.0485984
Aging	238	0.767687	0.0466352
Aging	240	0.769028	0.0468528
Aging	242	0.768918	0.047776
Aging	244	0.77008	0.0515931
Aging	246	0.771633	0.0525952
Aging	248	0.77008	0.0515931
Diabetes	2	0.600875	0.0495861
Diabetes	4	0.653163	0.065774
Diabetes	6	0.687984	0.0607278
Diabetes	8	0.701464	0.0577565
Diabetes	10	0.700237	0.0564399
Diabetes	12	0.70398	0.0459884
Diabetes	14	0.706846	0.0297989
Diabetes	16	0.702921	0.0477057
Diabetes	18	0.692369	0.0502886
Diabetes	20	0.689625	0.0466751
Diabetes	22	0.686814	0.040756
Diabetes	24	0.694758	0.0312742
Diabetes	26	0.698744	0.0465729
Diabetes	28	0.697396	0.0448246
Diabetes	30	0.697368	0.0459242
Diabetes	32	0.694678	0.0482257
Diabetes	34	0.695992	0.0454565
Diabetes	36	0.700127	0.0453576
Diabetes	38	0.698745	0.0433115
Diabetes	40	0.701291	0.0418388
Diabetes	42	0.704166	0.0431616
Diabetes	44	0.698814	0.0447781
Diabetes	46	0.705562	0.0502335
Diabetes	48	0.700239	0.0510084
Diabetes	50	0.704167	0.0500494
Diabetes	52	0.702754	0.049931
Diabetes	54	0.704151	0.0509781
Diabetes	56	0.705457	0.0489562
Diabetes	58	0.702779	0.0525543
Diabetes	60	0.704085	0.0506309
Diabetes	62	0.701404	0.0560616
Diabetes	64	0.701215	0.0520763
Diabetes	66	0.703809	0.0540698
Diabetes	68	0.705125	0.052226
Diabetes	70	0.699784	0.0498899
Diabetes	72	0.699774	0.0469893
Diabetes	74	0.698414	0.0502577
Diabetes	76	0.697036	0.0484531
Diabetes	78	0.701078	0.0486732
Diabetes	80	0.698393	0.0494258
Diabetes	82	0.697082	0.0465841
Diabetes	84	0.695655	0.053394
Diabetes	86	0.697028	0.056422
Diabetes	88	0.698362	0.049863
Diabetes	90	0.698405	0.0488502
Diabetes	92	0.697079	0.0491952
Diabetes	94	0.699773	0.0502632
Diabetes	96	0.69706	0.0474226
Diabetes	98	0.695636	0.0466425
Diabetes	100	0.695685	0.0493013
Diabetes	102	0.694316	0.0484656
Diabetes	104	0.692892	0.0476206
Diabetes	106	0.694325	0.0481022
Diabetes	108	0.69437	0.0488542
Diabetes	110	0.691628	0.0481693
Diabetes	112	0.692983	0.0456028
Diabetes	114	0.694301	0.0469406
Diabetes	116	0.69156	0.0466811
Diabetes	118	0.692994	0.0483366
Diabetes	120	0.690273	0.0465626
Diabetes	122	0.692867	0.0454208
Diabetes	124	0.690223	0.0462127
Diabetes	126	0.692855	0.0469548
Diabetes	128	0.695526	0.051475
Diabetes	130	0.695599	0.0503258
Diabetes	132	0.694278	0.0492884
Diabetes	134	0.695616	0.0461828
Diabetes	136	0.698265	0.0466169
Diabetes	138	0.696886	0.0500317
Diabetes	140	0.694209	0.0513463
Diabetes	142	0.6954	0.0509596
Diabetes	144	0.696883	0.050562
Diabetes	146	0.695557	0.0516188
Diabetes	148	0.692862	0.0514666
Diabetes	150	0.690102	0.0528735
Diabetes	152	0.691441	0.0519704
Diabetes	154	0.691488	0.0546614
Diabetes	156	0.691377	0.0523346
Diabetes	158	0.69287	0.052139
Diabetes	160	0.692904	0.0517505
Diabetes	162	0.692858	0.0517966
Diabetes	164	0.694217	0.0508398
Diabetes	166	0.690053	0.0474722
Diabetes	168	0.688848	0.0512849
Diabetes	170	0.688948	0.0553726
Diabetes	172	0.688819	0.0505821
Diabetes	174	0.691506	0.0469322
Diabetes	176	0.690226	0.0505349
Diabetes	178	0.690203	0.0504539
Diabetes	180	0.690348	0.0483418
Diabetes	182	0.690282	0.0465285
Diabetes	184	0.690319	0.0484984
Diabetes	186	0.688954	0.0485526
Diabetes	188	0.688912	0.0477432
Diabetes	190	0.688913	0.0466053
Diabetes	192	0.690292	0.0475516
Diabetes	194	0.690234	0.0499909
Diabetes	196	0.688998	0.0513481
Diabetes	198	0.690354	0.0501479
Diabetes	200	0.686367	0.0508266
Diabetes	202	0.689062	0.0523403
Diabetes	204	0.687704	0.0500195
Diabetes	206	0.689062	0.0491801
Diabetes	208	0.689019	0.0480845
Diabetes	210	0.689082	0.05025
Diabetes	212	0.68775	0.0485094
Diabetes	214	0.690463	0.0508525
Diabetes	216	0.69041	0.0468194
Diabetes	218	0.686365	0.0447787
Diabetes	220	0.687712	0.0485406
Diabetes	222	0.687659	0.0463327
Diabetes	224	0.687737	0.0452132
Diabetes	226	0.686362	0.0444929
Diabetes	228	0.689133	0.0454791
Diabetes	230	0.689133	0.0454791
Diabetes	232	0.69314	0.0464476
Diabetes	234	0.690483	0.0472927
Diabetes	236	0.683641	0.0438198
Diabetes	238	0.684996	0.0433768
Diabetes	240	0.682292	0.040348
Diabetes	242	0.683648	0.0385801
Diabetes	244	0.685004	0.0371764
Diabetes	246	0.683692	0.0367115
Diabetes	248	0.682337	0.0380857
