# Supplementary material for: A user-friendly tool for cloud-based whole slide image segmentation with examples from renal histopathology
Source: Commun Med (Lond). 2022 Aug 19;2:105. doi: 10.1038/s43856-022-00138-z (PMC9391340; doi:10.1038/s43856-022-00138-z)
Supplement: Supplementary file 6 — Supplemental Data 5 [file 43856_2022_138_MOESM6_ESM.xlsx]

## Sheet: Supplemental Fig 2 
Raw data for Supp. Fig. 2. The values are Matthews correlation coefficient performance slidewise for glomeruli segmentation. These are separated by dataset and further broken down by the model which was used for prediction.
Holdout IFTATestSet 1						Independent IFTATestSet 2
Combined 1/3rd	Combined	Institution 1	Institution 2	Institution 3		Combined 1/3rd	Combined	Institution 1	Institution 2	Institution 3
0.949018	0.953911	0.872164	0.94412	0.764819		0.55306	0.739671	0.530384	Nan	0.565675
0.90535	0.924755	0.896009	0.758651	0.862993		0.798629	0.791919	0.167304	Nan	0.680735
0.781844	0.742719	Nan	Nan	0.788308		0.901742	0.938212	0.231119	0.308176	0.888456
0.866048	0.876567	0.190748	0.0290363	0.862507		0.892776	0.916279	0.591828	0.281741	0.872576
0.798041	0.866299	0.824368	0.191565	0.459158		0.745932	0.86421	0.372815	0.230211	0.773223
0.919188	0.926125	0.377007	0.31447	0.920135		0.578771	0.799795	0.398952	Nan	0.572954
0.891677	0.913629	0.408771	0.202308	0.916488		0.954952	0.960141	0.884408	Nan	0.943504
0.950875	0.948957	0.848568	0.933826	0.803302		-0.000151722	0.112136	Nan	Nan	Nan
0.939045	0.941714	0.221389	0.246969	0.94791		0.812648	0.769652	0.218097	Nan	0.609131
0.88335	0.880631	0.901342	0.748604	0.766588		0.862899	0.939102	0.731409	0.18048	0.843443
0.949548	0.96	0.403167	0.957002	0.873581		0.887663	0.897899	0.496425	0.198636	0.842839
0.941503	0.955734	0.552804	0.93921	0.689395		0.912465	0.925371	0.641376	0.229462	0.901672
0.848817	0.906514	0.24635	0.297897	0.90917		0.76974	0.831214	0.463324	0.166753	0.697925
0.95302	0.958261	0.897582	0.959526	0.739505		0.475186	0.532356	Nan	Nan	0.750199
0.931069	0.945544	0.923349	0.641074	0.907495		0.924636	0.951876	0.705204	0.126671	0.917541
0.827978	0.773115	0.336995	0.773686	0.663607		0.815571	0.894318	0.625887	Nan	0.773843
0.936587	0.947038	0.495864	0.281891	0.920222		0.940738	0.953246	0.506746	0.0894439	0.791436
0.910102	0.927223	0.1383	0.198079	0.916127
0.808895	0.801231	0.702499	0.804987	0.756361
0.969152	0.972298	0.649692	0.967852	0.88505
0.898248	0.926662	0.918306	0.7705	0.87258
0.859107	0.882999	0.692666	0.43608	0.863353
0.927436	0.941925	0.499104	0.943475	0.863707
0.906976	0.911975	0.892759	0.539165	0.880008
0.934797	0.920338	0.796683	0.933479	0.949161
0.930586	0.936387	0.922826	0.475094	0.86071
0.861639	0.897424	0.152531	0.0437875	0.879191
0.914756	0.896031	0.741734	0.902877	0.824826
0.941827	0.950961	0.939215	0.929457	0.916619
