# Supplementary material for: A user-friendly tool for cloud-based whole slide image segmentation with examples from renal histopathology
Source: Commun Med (Lond). 2022 Aug 19;2:105. doi: 10.1038/s43856-022-00138-z (PMC9391340; doi:10.1038/s43856-022-00138-z)
Supplement: Supplementary file 7 — Supplemental Data 6 [file 43856_2022_138_MOESM7_ESM.xlsx]

## Sheet: Supplemental Fig 3a
Raw data for producing the ROC (receiver operating characteristic) plots in Supp. Fig. 3a. TPR = True positive ratio FPR = False positive ratio The data is sorted by model indicated by the top label
Glomerulus model
TPR	FPR
0	0
0.588748	2.72568e-05
0.651432	4.14998e-05
0.68384	5.11082e-05
0.705349	5.86918e-05
0.721694	6.38002e-05
0.734726	6.78942e-05
0.745705	7.17661e-05
0.754776	7.55579e-05
0.763283	7.92037e-05
0.770392	8.23274e-05
0.776734	8.52341e-05
0.782622	8.9545e-05
0.788155	9.35732e-05
0.793131	9.6849e-05
0.797851	0.000101194
0.802459	0.000104694
0.806836	0.000109148
0.810969	0.000113538
0.814888	0.000117122
0.818586	0.000122011
0.822248	0.000126281
0.825818	0.000129938
0.829205	0.000133723
0.832421	0.000136597
0.835592	0.000139748
0.83875	0.000142748
0.841863	0.000145871
0.844795	0.000149688
0.84772	0.000152829
0.850647	0.000156635
0.853548	0.000160068
0.856479	0.000164816
0.8592	0.000168716
0.86205	0.000172423
0.864762	0.000176724
0.867441	0.000180111
0.870113	0.000183983
0.872621	0.000188342
0.87526	0.00019247
0.877853	0.00019829
0.880454	0.000202932
0.883018	0.000208793
0.885704	0.00021612
0.888314	0.000222356
0.890957	0.000229412
0.893544	0.000237922
0.896143	0.00024661
0.898785	0.000255751
0.901191	0.000266591
0.903617	0.000277419
0.906222	0.000290329
0.908537	0.000306541
0.910837	0.000321918
0.91318	0.000340539
0.91548	0.000361615
0.917785	0.000383691
0.920065	0.000409634
0.922191	0.000436886
0.924286	0.000469931
0.926361	0.000502817
0.928394	0.00054082
0.930347	0.000583219
0.932354	0.000626658
0.93424	0.000674246
0.936034	0.000729448
0.937803	0.000787462
0.939547	0.000850676
0.941203	0.000918353
0.942899	0.000992474
0.944512	0.00106914
0.946163	0.00115929
0.947632	0.00124857
0.949258	0.00134547
0.950604	0.00144687
0.951919	0.00156009
0.953242	0.00167832
0.954527	0.00180701
0.955807	0.00193769
0.957028	0.00207936
0.958158	0.00223456
0.959295	0.00239779
0.96049	0.00256931
0.961656	0.0027497
0.962845	0.00293976
0.964021	0.00314851
0.965221	0.00337109
0.966313	0.00360881
0.967446	0.00386603
0.968563	0.00414464
0.969796	0.00444211
0.97106	0.00477672
0.972424	0.00515059
0.973827	0.00557069
0.975304	0.00605825
0.976957	0.00662154
0.978752	0.00730856
0.980938	0.00818977
0.983836	0.00945331
0.987506	0.0117378
0.987576	0.0117758
0.987626	0.0118088
0.987664	0.0118416
0.987708	0.0118781
0.987766	0.0119174
0.987808	0.0119573
0.987887	0.0119962
0.987939	0.0120341
0.987975	0.0120737
0.988038	0.0121134
0.988085	0.0121518
0.988199	0.012192
0.98826	0.012229
0.988317	0.0122683
0.988371	0.012313
0.988422	0.0123534
0.988513	0.0123974
0.988563	0.0124401
0.988606	0.012483
0.988661	0.0125253
0.988738	0.0125696
0.988781	0.0126145
0.988886	0.0126611
0.988942	0.012711
0.989007	0.0127577
0.989062	0.0128063
0.989124	0.0128581
0.989183	0.0129118
0.98924	0.0129615
0.989305	0.0130136
0.989405	0.0130708
0.989573	0.0131289
0.989636	0.0131855
0.989693	0.0132456
0.989743	0.0133038
0.989796	0.0133664
0.989864	0.0134234
0.989924	0.0134877
0.990002	0.0135513
0.990056	0.0136153
0.990126	0.0136846
0.990189	0.013753
0.990266	0.0138223
0.990327	0.0138917
0.990399	0.0139641
0.99047	0.0140414
0.990553	0.0141162
0.990615	0.0141924
0.990679	0.0142719
0.990749	0.0143506
0.99083	0.0144366
0.9909	0.0145183
0.990974	0.0146083
0.991041	0.014698
0.991103	0.0147933
0.991177	0.0148926
0.991247	0.0149912
0.991313	0.0150971
0.991399	0.0152074
0.991463	0.0153192
0.991517	0.0154383
0.991599	0.0155589
0.991693	0.0156868
0.991772	0.015811
0.991844	0.015945
0.991947	0.0160941
0.992031	0.0162458
0.992112	0.0163938
0.992203	0.0165555
0.992314	0.0167229
0.99239	0.0169093
0.992488	0.0171041
0.992605	0.0173053
0.992714	0.0175221
0.992921	0.0177583
0.993025	0.0180125
0.993116	0.0182725
0.993222	0.0185391
0.993355	0.0188427
0.993488	0.0191766
0.993617	0.0195321
0.993761	0.0199202
0.993911	0.0203504
0.994057	0.0208158
0.994187	0.0214262
0.994375	0.0219828
0.994549	0.022609
0.994765	0.0233568
0.99502	0.0241805
0.99518	0.0251787
0.995386	0.0263582
0.995612	0.0278614
0.995876	0.0299309
0.996133	0.0329252
0.996406	0.0371784
0.996712	0.0451116
0.997103	0.0653119
0.997742	0.121057
0.999334	0.38589
1	1

## Sheet: Supplemental Fig 3b
Raw data for producing the Receiver operating characteristic plots in Supp. Fig. 3b. TPR = True positive ratio FPR = False positive ratio The data is sorted by model indicated by the top label
Random		GTEx		Glomerulus		ImageNet
TPR	FPR	TPR	FPR	TPR	FPR	TPR	FPR
1	1	1	1	1	1	1	1
0.270603	0.010541	0.489281	0.00579424	0.52283	0.00111469	0.627516	0.00230952
0.270603	0.00985393	0.487383	0.00463455	0.522466	0.0010872	0.626907	0.0022034
0.270603	0.00937978	0.485218	0.0041977	0.522172	0.00107527	0.626289	0.00213512
0.270603	0.00904652	0.483486	0.00394172	0.521811	0.00106545	0.625545	0.00208978
0.270607	0.00877918	0.480765	0.00376483	0.521418	0.00105854	0.624962	0.00206133
0.270602	0.00854168	0.478563	0.00362729	0.521256	0.00105347	0.624501	0.00203866
0.270572	0.00832866	0.47659	0.00350265	0.521151	0.00104579	0.623985	0.00201768
0.270419	0.00812721	0.474841	0.00340935	0.521007	0.00103818	0.623633	0.00200281
0.270408	0.00794606	0.473505	0.00332461	0.520848	0.00103335	0.623252	0.00198798
0.27036	0.00778822	0.471606	0.00324155	0.520727	0.00102959	0.622981	0.00197445
0.270125	0.00763682	0.469531	0.00316453	0.520568	0.00102488	0.622591	0.00195638
0.269853	0.0074852	0.467843	0.00310299	0.520397	0.00102095	0.622267	0.00194319
0.269385	0.00733818	0.465628	0.00305119	0.520247	0.00101797	0.621728	0.00192941
0.268781	0.0071958	0.463895	0.00299759	0.519963	0.00101464	0.621258	0.00191978
0.268123	0.00705395	0.462097	0.00294561	0.519791	0.00101178	0.620831	0.00191063
0.267465	0.00691327	0.460099	0.00289883	0.519632	0.00100871	0.620335	0.00190247
0.266106	0.00676138	0.458514	0.00284542	0.519483	0.00100268	0.619878	0.00189359
0.264775	0.00662099	0.456812	0.00280518	0.51933	0.00100002	0.619613	0.00188635
0.263822	0.00648607	0.454997	0.00276357	0.519178	0.000996491	0.619031	0.00188
0.262831	0.00636525	0.452909	0.00272614	0.519042	0.000992347	0.618607	0.00187375
0.26181	0.00624258	0.450529	0.00269417	0.518814	0.000989956	0.618237	0.0018653
0.260276	0.00612319	0.448538	0.00265825	0.51856	0.000987819	0.617849	0.00185735
0.259364	0.00602025	0.447034	0.00262932	0.518464	0.000983979	0.617478	0.00184809
0.257846	0.00590727	0.445421	0.00259663	0.518369	0.000979645	0.617013	0.00184186
0.256636	0.00580013	0.443962	0.00256782	0.518174	0.000978474	0.616437	0.00183374
0.25527	0.00569408	0.442132	0.00253995	0.518045	0.000976116	0.615795	0.00182668
0.253962	0.00558204	0.440398	0.00251185	0.517926	0.000973995	0.615238	0.0018221
0.252251	0.00548685	0.438867	0.00247713	0.517806	0.000971917	0.614924	0.00181676
0.250079	0.00538409	0.437081	0.00244348	0.517678	0.000965133	0.614553	0.00180989
0.248307	0.00527635	0.435216	0.00241686	0.517247	0.000962561	0.614137	0.00180485
0.246695	0.00517292	0.433401	0.0023887	0.517068	0.000959727	0.613769	0.00179805
0.245042	0.00506222	0.431377	0.00235914	0.517097	0.000957884	0.6134	0.00179128
0.242959	0.00495469	0.429713	0.00232939	0.516818	0.000955415	0.612939	0.00178638
0.24084	0.00485319	0.427514	0.00230335	0.516585	0.000953791	0.612699	0.00178001
0.238771	0.00475028	0.425854	0.00227945	0.516366	0.000950889	0.612355	0.00177388
0.235632	0.00465369	0.424069	0.00225622	0.516216	0.000948484	0.611735	0.00176883
0.232922	0.00455586	0.422122	0.00222794	0.516064	0.000946649	0.611332	0.00176421
0.22973	0.00445851	0.420336	0.00220133	0.515835	0.000945389	0.610967	0.00175933
0.226777	0.00437102	0.418217	0.00217563	0.515722	0.000943195	0.610623	0.00175433
0.224113	0.00427258	0.416019	0.00215158	0.515635	0.000941838	0.610034	0.00174837
0.220628	0.00417392	0.413781	0.00212589	0.515451	0.000940612	0.609646	0.00174327
0.217606	0.0040734	0.41164	0.00210494	0.515357	0.000937666	0.609275	0.00173833
0.214441	0.00396966	0.409672	0.00208044	0.515242	0.000935065	0.608678	0.00173367
0.210794	0.00388025	0.407349	0.0020526	0.515145	0.000932814	0.608296	0.00173015
0.207705	0.00378708	0.405141	0.00202898	0.515057	0.000931366	0.607843	0.00172457
0.204756	0.00370198	0.402673	0.00200831	0.514958	0.000928494	0.607206	0.00171827
0.201153	0.00360816	0.400239	0.00198688	0.514849	0.000927498	0.60667	0.00171324
0.197738	0.00350911	0.397788	0.00196383	0.514698	0.000926113	0.606205	0.00170764
0.194368	0.00343191	0.395863	0.00194232	0.514555	0.000924369	0.605675	0.00170222
0.19151	0.00334096	0.393427	0.00192419	0.514372	0.000923304	0.605036	0.00169358
0.188127	0.00325676	0.391134	0.00190495	0.514279	0.000921105	0.604403	0.0016895
0.184783	0.00316545	0.388606	0.00188176	0.514141	0.000919605	0.603697	0.00168398
0.180845	0.00307267	0.38598	0.00186098	0.51402	0.000917528	0.603201	0.00167862
0.17776	0.0029721	0.383701	0.00183964	0.513895	0.000915591	0.602506	0.00167472
0.174439	0.00287812	0.381372	0.00181286	0.513738	0.000912826	0.601858	0.00166805
0.169662	0.00278338	0.378926	0.00179195	0.513524	0.000911485	0.601043	0.00166276
0.165427	0.00269814	0.375762	0.00176975	0.513397	0.000910105	0.600386	0.00165854
0.16113	0.00260293	0.37319	0.0017537	0.513275	0.000907422	0.599854	0.00165276
0.156944	0.00251311	0.370358	0.00173243	0.513087	0.000904479	0.599346	0.00164818
0.152333	0.00242507	0.367124	0.00171326	0.512939	0.000899307	0.598764	0.0016438
0.148285	0.002346	0.363658	0.00168914	0.512707	0.00089464	0.598234	0.00163916
0.14387	0.00226453	0.360136	0.00166919	0.512591	0.000892422	0.597535	0.00163558
0.139579	0.00216922	0.356632	0.00164538	0.512385	0.000891024	0.597014	0.00163054
0.135505	0.00209251	0.353144	0.00162348	0.512225	0.000888307	0.596497	0.00162518
0.130609	0.00201753	0.349529	0.00160355	0.511921	0.000886018	0.595819	0.00162035
0.126287	0.00194538	0.346051	0.00158272	0.511764	0.000884382	0.595071	0.00161572
0.120782	0.00187504	0.342653	0.00155806	0.511594	0.000881905	0.594321	0.0016107
0.116132	0.00180744	0.33911	0.00153945	0.511412	0.000879323	0.593349	0.00160136
0.111682	0.00173227	0.335313	0.00151671	0.511132	0.00087752	0.592753	0.0015956
0.107255	0.00166221	0.331608	0.00148851	0.510939	0.000876131	0.591978	0.00158757
0.103032	0.00160412	0.327933	0.00146641	0.51078	0.00087257	0.591134	0.00158155
0.0988523	0.00152612	0.324061	0.00143784	0.510472	0.000869555	0.590362	0.00157449
0.0937018	0.00144297	0.319815	0.00141765	0.510085	0.00086813	0.589826	0.00156896
0.0894833	0.00137294	0.315801	0.00139537	0.509855	0.000866449	0.589028	0.00156362
0.0847438	0.00131372	0.311391	0.00136796	0.509298	0.000864719	0.588166	0.00155835
0.0798633	0.00125238	0.306964	0.00133816	0.508917	0.000863754	0.587318	0.00155348
0.0742483	0.0011886	0.302019	0.00131065	0.508466	0.000861269	0.586197	0.00154707
0.0692735	0.00111693	0.297757	0.00128261	0.508077	0.000859282	0.584587	0.00153828
0.0639991	0.00105046	0.293113	0.00125746	0.50772	0.000857793	0.583568	0.0015317
0.0591265	0.000987632	0.287031	0.00123078	0.507394	0.000856043	0.582559	0.00152145
0.0537952	0.000920238	0.281724	0.00120419	0.506502	0.000854359	0.58111	0.00151545
0.0491249	0.00085769	0.276574	0.00116855	0.505926	0.000851544	0.58003	0.00150638
0.0437781	0.000787009	0.271015	0.00113886	0.505231	0.000847463	0.578916	0.00149955
0.0391358	0.00071348	0.264114	0.00110964	0.504839	0.00084398	0.57792	0.00149232
0.0349873	0.000653239	0.257338	0.00107945	0.504373	0.000840911	0.576584	0.00148303
0.0304745	0.000592641	0.250382	0.00105119	0.504	0.000838424	0.57505	0.00147325
0.0266837	0.000527917	0.242331	0.00101836	0.503468	0.000835563	0.573135	0.00146403
0.0221293	0.000464789	0.233377	0.000983509	0.502829	0.000832036	0.571207	0.00145057
0.0189755	0.000409435	0.225808	0.000949212	0.502095	0.000829469	0.569379	0.00144029
0.0146965	0.000337871	0.217556	0.000914231	0.501161	0.000824105	0.566638	0.00142431
0.0115057	0.000267465	0.208409	0.000878931	0.500183	0.000821	0.56413	0.00140664
0.00909342	0.000218973	0.197533	0.000831637	0.498991	0.000816094	0.561207	0.00139235
0.00652748	0.000158839	0.184306	0.000786347	0.497739	0.000808391	0.557711	0.00137177
0.00446896	0.000117059	0.168887	0.000733749	0.496272	0.000802507	0.553461	0.00134965
0.00270771	8.14121e-05	0.153242	0.000684503	0.494551	0.000794463	0.547516	0.00131993
0.00137669	4.67252e-05	0.138513	0.000619223	0.492143	0.000786623	0.540761	0.00129304
0.000873316	1.98228e-05	0.119223	0.000553388	0.488752	0.000771636	0.53202	0.00125235
0.000424169	7.36907e-06	0.0981894	0.000468354	0.484674	0.00075564	0.518555	0.00120759
0.000176418	1.78056e-06	0.0710437	0.00036607	0.478656	0.000732001	0.498153	0.00113721
0	1.3567e-06	0.0342591	0.000191746	0.466127	0.00067942	0.450258	0.00101303
0	1.3584e-06	0.0339097	0.000188586	0.46596	0.000678559	0.44962	0.0010118
0	1.29031e-06	0.0334214	0.000186649	0.465738	0.000678102	0.448876	0.00101075
0	1.29031e-06	0.0332389	0.000185338	0.465554	0.000677464	0.44841	0.00100966
0	1.2835e-06	0.0325985	0.000183643	0.465174	0.000677062	0.447712	0.00100818
0	1.2818e-06	0.0321603	0.000182177	0.464884	0.000676044	0.447133	0.00100608
0	1.25456e-06	0.0316552	0.000180838	0.464511	0.000675479	0.446503	0.00100511
0	1.25456e-06	0.031382	0.000177181	0.464334	0.000675072	0.445692	0.00100274
0	1.25286e-06	0.0310728	0.00017649	0.464122	0.000674589	0.445088	0.000999432
0	1.2103e-06	0.0305116	0.000171555	0.463878	0.000673678	0.44445	0.000997611
0	1.2103e-06	0.0301482	0.000167764	0.46368	0.000672924	0.443295	0.000995764
0	1.19498e-06	0.0297521	0.000164804	0.463509	0.000671932	0.442752	0.000993743
0	1.19498e-06	0.0293255	0.000164935	0.463363	0.000671091	0.441895	0.000991658
0	1.18988e-06	0.029116	0.000163883	0.463168	0.000670078	0.441173	0.000990029
0	1.19158e-06	0.0286907	0.00015991	0.462994	0.000669208	0.440245	0.00098832
0	1.19158e-06	0.028512	0.000159088	0.462697	0.000668336	0.439098	0.000986718
0	1.19158e-06	0.0281074	0.000154369	0.462326	0.000667448	0.43827	0.000984796
0	1.17796e-06	0.0278394	0.000151959	0.462103	0.000666961	0.437338	0.000981737
0	1.10476e-06	0.0276079	0.000150582	0.461733	0.000666307	0.436547	0.00098018
0	1.09115e-06	0.0265692	0.000148324	0.461392	0.000665504	0.435408	0.0009755
0	1.08944e-06	0.0262395	0.000147771	0.46094	0.000664287	0.434429	0.000972411
0	1.08944e-06	0.0251191	0.000143708	0.460591	0.000663451	0.433559	0.000969741
0	1.01625e-06	0.0243916	0.000142772	0.460339	0.000662515	0.43237	0.00096801
0	1.01625e-06	0.0242184	0.000142058	0.46011	0.00066158	0.431132	0.000965743
0	1.01625e-06	0.0236653	0.000139141	0.45969	0.000660208	0.430071	0.00096068
0	1.01625e-06	0.0231763	0.000138662	0.459374	0.000659149	0.429497	0.00095733
0	1.02646e-06	0.0228255	0.000136591	0.459146	0.000658465	0.428719	0.000955119
0	1.02646e-06	0.0223385	0.000134153	0.458862	0.000657161	0.427068	0.000952169
0	9.31134e-07	0.0219965	0.000133208	0.458404	0.00065637	0.426198	0.000947709
0	9.4305e-07	0.0216497	0.000130757	0.458191	0.000655033	0.425029	0.000944974
0	9.2773e-07	0.0211675	0.000129979	0.457882	0.000653741	0.424002	0.000941971
0	9.19218e-07	0.0203966	0.000126302	0.457356	0.00065304	0.422803	0.000938609
0	9.19218e-07	0.0200878	0.000124498	0.457014	0.000651644	0.421583	0.000936653
0	9.19218e-07	0.019758	0.000122425	0.45668	0.000649244	0.420042	0.000934096
0	8.88578e-07	0.0193849	0.000120356	0.456227	0.000647428	0.417847	0.000929786
0	0	0.0188338	0.000117064	0.455716	0.000646662	0.415909	0.000927153
0	0	0.0183626	0.000115365	0.455245	0.000644517	0.414691	0.000923449
0	0	0.017947	0.000114599	0.454759	0.000643213	0.413446	0.000915211
0	0	0.0172548	0.000111629	0.454322	0.000641368	0.411271	0.000911557
0	0	0.0169047	0.000111755	0.453915	0.000640093	0.409514	0.000907704
0	0	0.0162996	0.00010864	0.453568	0.000637795	0.408233	0.000903403
0	0	0.0154429	0.000106714	0.453158	0.000635994	0.406482	0.000898948
0	0	0.0150653	0.000103812	0.452766	0.000633731	0.404021	0.000894391
0	0	0.0146677	0.000101468	0.452182	0.000632329	0.402295	0.000890903
0	0	0.0145185	9.95258e-05	0.451556	0.000630492	0.400797	0.000886504
0	0	0.0138248	9.73997e-05	0.45101	0.000625811	0.399278	0.000883396
0	0	0.0131513	9.45535e-05	0.450333	0.000624263	0.397772	0.000879728
0	0	0.0129172	9.25057e-05	0.449697	0.000622965	0.395785	0.000875884
0	0	0.0124278	9.07728e-05	0.44908	0.000619906	0.392734	0.000868838
0	0	0.0116324	8.74687e-05	0.448607	0.000617165	0.391127	0.000864372
0	0	0.0111679	8.46941e-05	0.448099	0.00061517	0.388884	0.000856148
0	0	0.0111193	8.20266e-05	0.447588	0.000613207	0.386905	0.000850565
0	0	0.0107536	7.80553e-05	0.446908	0.000611297	0.385162	0.000844294
0	0	0.00985062	7.70356e-05	0.446312	0.000609918	0.383673	0.000839934
0	0	0.00920706	7.49316e-05	0.445415	0.000608712	0.381095	0.00083454
0	0	0.00901804	7.25859e-05	0.444655	0.000605268	0.378902	0.000827421
0	0	0.00881754	7.06556e-05	0.444196	0.000603055	0.376781	0.000821044
0	0	0.00851219	6.88205e-05	0.443552	0.000601503	0.374227	0.000816804
0	0	0.00797325	6.66144e-05	0.442753	0.000599824	0.369995	0.000809821
0	0	0.00792307	6.24558e-05	0.441399	0.000596576	0.367605	0.000801843
0	0	0.00753716	6.05067e-05	0.440591	0.000594232	0.365404	0.000795783
0	0	0.00679008	5.83942e-05	0.439919	0.000591648	0.362855	0.000788994
0	0	0.00633373	5.74137e-05	0.439088	0.000588977	0.360131	0.000780582
0	0	0.00579255	5.55021e-05	0.438481	0.000586523	0.357011	0.000772372
0	0	0.00535938	5.2404e-05	0.437418	0.000583774	0.353365	0.000762597
0	0	0.00515484	5.14984e-05	0.436526	0.000580233	0.350266	0.000752595
0	0	0.00474282	4.94948e-05	0.435236	0.000577135	0.346713	0.000742274
0	0	0.00470816	4.5406e-05	0.433969	0.000573497	0.340652	0.000735063
0	0	0.00450452	4.47898e-05	0.432844	0.000570372	0.335767	0.000724664
0	0	0.0043056	4.41872e-05	0.431634	0.000567835	0.330766	0.000715011
0	0	0.00418296	4.30807e-05	0.43021	0.000563403	0.326359	0.0007034
0	0	0.00382382	4.08627e-05	0.428821	0.000559496	0.322505	0.000693106
0	0	0.00372684	3.94243e-05	0.427409	0.000555409	0.316924	0.00068223
0	0	0.00363368	3.8551e-05	0.426362	0.000551946	0.309337	0.000672628
0	0	0.00348426	3.73713e-05	0.424465	0.000547126	0.303945	0.000657704
0	0	0.00313188	3.36264e-05	0.422974	0.000542582	0.298146	0.000641383
0	0	0.0028947	3.03648e-05	0.421368	0.000538727	0.291896	0.000627659
0	0	0.00263907	2.81179e-05	0.419789	0.000530844	0.285843	0.000615071
0	0	0.00185914	2.69723e-05	0.417336	0.00052515	0.280368	0.000604097
0	0	0.00150698	2.30962e-05	0.415159	0.000519392	0.272768	0.000581889
0	0	0.00114199	2.15591e-05	0.413136	0.000511897	0.259285	0.000561716
0	0	0.00106279	1.76643e-05	0.410278	0.000507107	0.246709	0.000541282
0	0	0.00086094	1.49645e-05	0.40696	0.000500019	0.233965	0.000500409
0	0	0.00081526	1.29627e-05	0.403857	0.000492078	0.225102	0.000479355
0	0	0.000780156	1.24452e-05	0.399818	0.000483177	0.213331	0.000434945
0	0	0.000711299	1.17507e-05	0.395166	0.000475772	0.198352	0.0004142
0	0	0.000520929	1.02084e-05	0.391403	0.00046683	0.180066	0.000384741
0	0	0.000134564	9.09686e-06	0.386741	0.000453473	0.159585	0.000344246
0	0	0.000136364	7.44226e-06	0.381913	0.000442095	0.142235	0.000305111
0	0	0.000127813	6.35793e-06	0.375731	0.000429369	0.124077	0.000276988
0	0	0.000117237	5.81831e-06	0.36851	0.000415963	0.110091	0.000258443
0	0	0	3.72113e-06	0.360603	0.000401988	0.092529	0.000209429
0	0	0	3.35515e-06	0.351861	0.000385736	0.072336	0.000162004
0	0	0	2.35763e-06	0.339599	0.000365045	0.0568312	0.000135704
0	0	0	2.31677e-06	0.3257	0.000339232	0.0441968	9.797e-05
0	0	0	2.25719e-06	0.308482	0.000312308	0.0277697	7.85438e-05
0	0	0	9.94118e-07	0.28599	0.000264376	0.0132915	5.23257e-05
0	0	0	0	0.250744	0.000227755	0.00488863	2.43559e-05
0	0	0	0	0.200543	0.000166334	0.00158236	3.09981e-06
0	0	0	0	0.111375	8.85224e-05	0	0

## Sheet: Supplemental Fig 3c
Raw data for producing the Receiver operating characteristic plots in Supp. Fig. 3c. TPR = True positive ratio FPR = False positive ratio The data is sorted by model indicated by the top label
Random		GTEx		Glomerulus		ImageNet
TPR	FPR	TPR	FPR	TPR	FPR	TPR	FPR
0	0	0	0	0	0	0	0
0	0	0.000275879	0	0.143736	0.000121793	0.0720781	4.45225e-05
0	0	0.00318026	1.06561e-06	0.197606	0.000194525	0.146655	0.000103121
0	0	0.00889878	1.51841e-06	0.231615	0.000249896	0.197357	0.000151312
0	0	0.0164314	7.98188e-06	0.254715	0.00028475	0.232582	0.000202186
0	0	0.0264322	1.29133e-05	0.271511	0.000315813	0.259052	0.000237112
0	0	0.0369907	2.19523e-05	0.285592	0.000340955	0.281113	0.000276114
0	0	0.0467396	2.9701e-05	0.29708	0.000368101	0.301958	0.000311087
0	0	0.0566982	3.98175e-05	0.307599	0.000386113	0.319094	0.000340123
0	0	0.0667586	5.08192e-05	0.316984	0.000404422	0.333975	0.000371586
0	0	0.07687	6.28422e-05	0.325506	0.000421412	0.347326	0.000400105
0	0	0.0871421	8.33135e-05	0.333605	0.000437776	0.359575	0.000433626
0	0	0.0972758	9.68703e-05	0.340876	0.000451314	0.370989	0.000462808
0	0	0.107786	0.000115187	0.347715	0.000464171	0.381177	0.000488274
0	0	0.117789	0.000131566	0.354832	0.000476605	0.390673	0.000519711
0	0	0.126638	0.000151608	0.3616	0.000488308	0.399647	0.00054512
0.000138839	0	0.135262	0.000173339	0.367305	0.00049839	0.408303	0.000571596
0.000286455	2.1908e-06	0.143872	0.000199887	0.373615	0.000513302	0.417313	0.000597184
0.00105266	6.75966e-06	0.153175	0.000232147	0.378628	0.000524215	0.425318	0.000624289
0.00194803	1.51807e-05	0.160673	0.000255992	0.384298	0.000537561	0.433511	0.000652677
0.00342666	2.03556e-05	0.168347	0.000283015	0.389139	0.000547296	0.440759	0.00068463
0.00477545	3.2239e-05	0.176962	0.000312924	0.394586	0.000557417	0.447853	0.000709836
0.00637221	4.47574e-05	0.184437	0.000343886	0.399805	0.000567868	0.455411	0.000739933
0.00851759	5.48518e-05	0.192837	0.000373116	0.404058	0.000576253	0.461871	0.000772412
0.0101931	7.49095e-05	0.200742	0.000401409	0.408249	0.000587648	0.467735	0.000798614
0.0122149	8.77173e-05	0.208833	0.000440013	0.413067	0.000601106	0.47419	0.000824653
0.0154652	0.00011224	0.216734	0.000472754	0.417666	0.000608216	0.480464	0.000853372
0.0195073	0.000138988	0.224322	0.000510769	0.422051	0.000619877	0.486165	0.000877717
0.0229492	0.00016575	0.231356	0.000545633	0.426749	0.000629671	0.491598	0.000908469
0.0269085	0.000196	0.238925	0.000583341	0.431025	0.000640048	0.497507	0.000939183
0.0318977	0.000228753	0.246634	0.000621824	0.435502	0.000650815	0.503074	0.000965853
0.0365722	0.000271888	0.253995	0.000661432	0.43977	0.000664677	0.508623	0.00100038
0.0409345	0.000312859	0.261688	0.000708321	0.443521	0.000676031	0.514695	0.00103664
0.046304	0.000363949	0.269491	0.000754568	0.447367	0.000688321	0.520064	0.00106982
0.0517311	0.000426408	0.277275	0.000801729	0.451301	0.000699079	0.525753	0.00109995
0.0583645	0.000513986	0.284397	0.000854776	0.455409	0.000710244	0.530956	0.00113259
0.0644505	0.000589388	0.29126	0.000906196	0.458939	0.000721694	0.53576	0.00116338
0.071523	0.000679514	0.29903	0.000960338	0.463416	0.000735268	0.540643	0.00119768
0.0792028	0.000769639	0.306093	0.00101255	0.467384	0.00074749	0.545664	0.0012295
0.0866363	0.000888161	0.31325	0.00107088	0.471116	0.000760177	0.550689	0.00126375
0.0948973	0.0010103	0.320777	0.0011278	0.474673	0.000778008	0.556295	0.00130604
0.103095	0.00114496	0.328107	0.00119754	0.478834	0.00079103	0.561027	0.00134406
0.112102	0.00129807	0.335257	0.00126689	0.483422	0.000807673	0.566022	0.00137402
0.120559	0.00147299	0.342873	0.00134226	0.486954	0.000820598	0.57055	0.00141053
0.130094	0.00167452	0.349275	0.0014081	0.491005	0.00083472	0.575684	0.0014472
0.139776	0.00190561	0.357024	0.00148039	0.495748	0.000850177	0.580447	0.0014832
0.149396	0.00212161	0.363903	0.0015633	0.499773	0.000864498	0.585313	0.00152384
0.159055	0.00237023	0.370573	0.00164629	0.503577	0.000879345	0.590198	0.00156685
0.168372	0.00263755	0.377195	0.00172729	0.507361	0.000890221	0.595205	0.00161335
0.177994	0.00294525	0.384484	0.00181056	0.511059	0.000907095	0.599255	0.00164858
0.188127	0.00325676	0.391134	0.00190495	0.514279	0.000921105	0.604403	0.0016895
0.197981	0.0035757	0.398667	0.0019944	0.517478	0.000938723	0.609379	0.00173051
0.20765	0.00393263	0.405393	0.00209709	0.521393	0.000955214	0.613783	0.00177566
0.219127	0.00429776	0.411886	0.0022097	0.525005	0.000973955	0.61786	0.001823
0.230233	0.00471988	0.419305	0.00231111	0.528812	0.000988924	0.62291	0.00186774
0.242258	0.00516271	0.426218	0.00242194	0.532212	0.00100582	0.627528	0.00191402
0.254097	0.00565202	0.434325	0.00253448	0.535619	0.00102527	0.632214	0.00196163
0.265012	0.00616442	0.441787	0.00267703	0.538769	0.00104432	0.636942	0.00201318
0.277227	0.00674254	0.448778	0.00280956	0.542536	0.00106638	0.642008	0.00207171
0.289287	0.00738315	0.455783	0.00294567	0.547085	0.00108975	0.646493	0.00212532
0.301255	0.0080495	0.463216	0.0030806	0.550729	0.0011094	0.651053	0.00218423
0.314155	0.00875867	0.470656	0.00322992	0.554672	0.00112857	0.655592	0.00224775
0.325097	0.00950704	0.477312	0.00338895	0.558362	0.00114989	0.660598	0.00230929
0.338366	0.0103359	0.485013	0.00354106	0.561747	0.00117104	0.664551	0.00237535
0.351151	0.0112538	0.493149	0.00370941	0.565252	0.0011929	0.669617	0.00243562
0.364531	0.0122175	0.500901	0.0039113	0.569215	0.00121535	0.674026	0.00249873
0.377389	0.0132119	0.507157	0.00410463	0.573189	0.00124275	0.678993	0.00257326
0.392237	0.0143076	0.514931	0.00431591	0.577352	0.00127031	0.683452	0.00264271
0.406654	0.0155141	0.523473	0.00454312	0.581056	0.00129127	0.688377	0.00272375
0.420251	0.0167637	0.531491	0.00477619	0.585518	0.00131636	0.69317	0.00280587
0.433675	0.0181587	0.539788	0.00502905	0.589344	0.00134	0.698184	0.00288538
0.446951	0.0196407	0.547269	0.00530198	0.593002	0.00137118	0.703256	0.00296721
0.461985	0.0212582	0.556347	0.00558919	0.597311	0.00140586	0.709151	0.00305399
0.476741	0.0230044	0.564698	0.00588336	0.601182	0.00143781	0.714609	0.00314897
0.491316	0.0249115	0.573184	0.00622424	0.605237	0.00147313	0.719762	0.00324762
0.50597	0.0270192	0.581608	0.00659121	0.609796	0.0015076	0.724622	0.00335087
0.520046	0.0292652	0.589701	0.00698011	0.613647	0.0015479	0.729851	0.00345445
0.533508	0.0317367	0.598805	0.00739644	0.618263	0.00158787	0.735156	0.00357256
0.54812	0.0345289	0.607828	0.00784751	0.623012	0.00163215	0.740383	0.00369113
0.563317	0.0375039	0.616824	0.00833618	0.627065	0.00167754	0.74572	0.00381631
0.578641	0.040831	0.625783	0.00889708	0.631886	0.00172265	0.75159	0.00396293
0.596232	0.0444656	0.634815	0.00948778	0.636428	0.00177408	0.757501	0.00410674
0.61164	0.0485479	0.644783	0.0101521	0.640886	0.00182931	0.763327	0.00426317
0.629368	0.0532147	0.654758	0.0109256	0.645786	0.00189488	0.768575	0.00443115
0.647116	0.0583325	0.664388	0.0117626	0.65197	0.00195586	0.774402	0.00460806
0.665291	0.0640738	0.674371	0.012698	0.6577	0.00202518	0.779822	0.00481442
0.684592	0.0707832	0.68515	0.013763	0.664232	0.00209898	0.785445	0.00504722
0.702329	0.0784007	0.697106	0.0149981	0.669727	0.00218182	0.791877	0.00528681
0.722928	0.0872204	0.708832	0.0164073	0.675907	0.00228121	0.798465	0.00554259
0.743119	0.0974196	0.721723	0.0181184	0.681926	0.0023666	0.804893	0.0058313
0.763057	0.109458	0.733998	0.0201122	0.688226	0.00247236	0.812067	0.00616603
0.784168	0.123747	0.746981	0.0224781	0.694888	0.00259248	0.818959	0.00653555
0.805702	0.141336	0.762064	0.0253978	0.702524	0.00273049	0.826569	0.0070001
0.828475	0.163502	0.776938	0.0290663	0.710708	0.00288772	0.835384	0.00753153
0.851094	0.191633	0.793461	0.0338623	0.72048	0.00307914	0.843387	0.00821851
0.876051	0.228858	0.813066	0.0403843	0.731906	0.00332666	0.853465	0.00908119
0.903065	0.278904	0.83625	0.0497413	0.743548	0.00364366	0.864518	0.0102655
0.931667	0.350422	0.862585	0.0647175	0.758258	0.00411307	0.877068	0.0119696
0.960708	0.46013	0.893021	0.0920767	0.778351	0.0048669	0.892309	0.014883
0.984326	0.63816	0.933015	0.16102	0.808986	0.00656615	0.914922	0.021668
0.98566	0.640323	0.933397	0.162299	0.809402	0.00659819	0.915202	0.0217919
0.985775	0.642251	0.933792	0.163506	0.809781	0.00663159	0.915437	0.0219151
0.985856	0.644263	0.934151	0.164757	0.810175	0.00666078	0.915885	0.0220351
0.986343	0.646983	0.934719	0.166053	0.810637	0.00668758	0.916153	0.0221631
0.987063	0.649305	0.935041	0.167574	0.811133	0.00672249	0.916658	0.0223026
0.987219	0.651107	0.935421	0.168937	0.811446	0.00675752	0.916925	0.022428
0.987354	0.653895	0.935946	0.170359	0.811749	0.00679022	0.917205	0.0225657
0.987544	0.656161	0.936343	0.171698	0.81226	0.00682115	0.917448	0.0227143
0.987856	0.658513	0.936983	0.173187	0.812674	0.00685133	0.917882	0.0228577
0.988013	0.660974	0.93771	0.174755	0.813028	0.00688914	0.91828	0.0230036
0.988232	0.663027	0.938194	0.176132	0.813446	0.00692019	0.918524	0.0231473
0.988329	0.665267	0.938893	0.177645	0.813866	0.00695303	0.918907	0.0232858
0.988471	0.667575	0.939414	0.179179	0.814365	0.00698691	0.919159	0.0234397
0.988679	0.669895	0.939768	0.180717	0.814851	0.00702534	0.91951	0.0235929
0.988858	0.672217	0.940269	0.182189	0.815372	0.00707188	0.919851	0.0237524
0.988958	0.674726	0.940832	0.18387	0.815765	0.00711116	0.920147	0.0239024
0.989058	0.677403	0.941507	0.185399	0.816272	0.00715864	0.920488	0.0240613
0.98953	0.680835	0.942031	0.187066	0.816986	0.00720542	0.920847	0.0242348
0.989609	0.682886	0.942684	0.188785	0.817385	0.00725127	0.921147	0.0244061
0.989736	0.685333	0.943223	0.190609	0.817889	0.00729111	0.921609	0.0245777
0.989865	0.687737	0.943694	0.192317	0.818416	0.00733141	0.92198	0.0247527
0.990061	0.690137	0.944189	0.194043	0.819262	0.00737684	0.922464	0.0249279
0.990179	0.69234	0.944681	0.195806	0.819881	0.00742261	0.922855	0.0251239
0.990501	0.694802	0.945074	0.19768	0.820617	0.00747353	0.923319	0.0253238
0.990643	0.697173	0.945791	0.199515	0.821094	0.00753395	0.923606	0.0255113
0.990895	0.699202	0.946302	0.201382	0.821443	0.00758149	0.924079	0.0257122
0.991034	0.701819	0.946759	0.203403	0.821805	0.00763498	0.924628	0.0259306
0.991133	0.704304	0.947143	0.205474	0.822348	0.0076847	0.925185	0.0261269
0.991307	0.70643	0.947712	0.207438	0.822818	0.00773968	0.925567	0.0263321
0.991409	0.709008	0.948338	0.20962	0.823157	0.00779087	0.926259	0.0265419
0.991505	0.711257	0.948807	0.211769	0.823782	0.00784956	0.926585	0.0267708
0.991828	0.713599	0.9492	0.213948	0.824678	0.00790378	0.926936	0.0270082
0.991936	0.716583	0.949873	0.216238	0.825266	0.00796616	0.927262	0.0272451
0.992089	0.719198	0.950432	0.218753	0.826118	0.00804877	0.927548	0.0274965
0.992259	0.721699	0.950918	0.221106	0.826602	0.00811751	0.927958	0.027742
0.992383	0.724094	0.951542	0.223724	0.827272	0.0081882	0.928419	0.0280107
0.992542	0.726571	0.952072	0.226221	0.827805	0.00825872	0.929035	0.0282639
0.992708	0.728878	0.952668	0.228971	0.828304	0.00832253	0.929427	0.028534
0.992792	0.731506	0.953265	0.231547	0.828964	0.00838878	0.929897	0.0288056
0.99298	0.734363	0.954083	0.234181	0.829729	0.00846603	0.930495	0.0290846
0.993131	0.736935	0.954953	0.236936	0.830418	0.00854082	0.930936	0.02939
0.993599	0.739401	0.955586	0.2397	0.83091	0.00861452	0.931242	0.0296942
0.994065	0.742233	0.956122	0.242532	0.831396	0.00869263	0.931814	0.0300097
0.994247	0.74475	0.956697	0.24552	0.832071	0.00877029	0.932284	0.0303277
0.994455	0.747072	0.957383	0.248398	0.832583	0.00885043	0.93375	0.0306417
0.994556	0.749474	0.957845	0.251343	0.833225	0.00894424	0.934354	0.0310173
0.994762	0.752172	0.958387	0.254284	0.833752	0.00903281	0.934733	0.0313536
0.994904	0.754612	0.95916	0.257725	0.834407	0.00913081	0.935161	0.031738
0.995186	0.75785	0.959687	0.261185	0.834906	0.00922421	0.935639	0.0321519
0.995304	0.760483	0.960381	0.264456	0.835473	0.00933175	0.936202	0.0325507
0.995366	0.762958	0.960948	0.267953	0.836099	0.00943412	0.936746	0.032971
0.995545	0.765445	0.96173	0.271643	0.836841	0.00954657	0.937216	0.0333859
0.995763	0.767718	0.962848	0.275437	0.837817	0.00966064	0.937819	0.0338438
0.996038	0.770506	0.963507	0.279128	0.838508	0.00977494	0.938561	0.0342997
0.996233	0.772977	0.964093	0.282741	0.839104	0.00989939	0.938976	0.0347463
0.996355	0.775698	0.964784	0.286761	0.839998	0.0100288	0.939393	0.0352426
0.996441	0.778045	0.965382	0.29064	0.840758	0.0101606	0.939916	0.0358197
0.996512	0.780237	0.965979	0.294933	0.84131	0.0102987	0.940514	0.0363709
0.996855	0.782579	0.966477	0.299412	0.842373	0.0104406	0.941637	0.0369182
0.996954	0.784832	0.96703	0.304036	0.843315	0.0106017	0.942507	0.0374893
0.997223	0.787333	0.967573	0.308344	0.844219	0.0107566	0.943567	0.0380677
0.997421	0.789644	0.968555	0.312933	0.845479	0.0109243	0.944438	0.0387253
0.997554	0.792233	0.969118	0.317868	0.846552	0.0111057	0.945003	0.0394087
0.997758	0.794865	0.970911	0.322702	0.847452	0.0112927	0.945634	0.0401938
0.997846	0.797216	0.971577	0.327797	0.848158	0.0114948	0.94629	0.0409207
0.997911	0.799737	0.971963	0.333755	0.849128	0.011701	0.947042	0.0417633
0.997951	0.802193	0.972886	0.339799	0.850377	0.0119362	0.947602	0.0426049
0.998007	0.804521	0.973671	0.346421	0.851404	0.0121809	0.948668	0.0435079
0.998114	0.807111	0.974294	0.352081	0.852245	0.0124501	0.949407	0.0444848
0.998187	0.809491	0.975022	0.358388	0.853267	0.012702	0.950063	0.0454619
0.998248	0.811819	0.975632	0.364539	0.854072	0.0129886	0.951076	0.0464618
0.998321	0.814346	0.976306	0.371405	0.854974	0.0133071	0.951781	0.0475454
0.998359	0.816461	0.976827	0.378708	0.856041	0.0136391	0.952359	0.048775
0.998419	0.818633	0.977674	0.386758	0.857115	0.0140032	0.95346	0.0501064
0.998435	0.821074	0.978457	0.394301	0.858379	0.01441	0.954102	0.0514807
0.998515	0.823422	0.979263	0.402984	0.859963	0.0148395	0.955063	0.0529323
0.998637	0.825724	0.979889	0.411465	0.861368	0.0152854	0.955879	0.0545176
0.998653	0.827942	0.980642	0.420049	0.862436	0.0157413	0.956643	0.0563628
0.998709	0.830209	0.981182	0.429882	0.86384	0.0162591	0.958092	0.0582652
0.998768	0.832662	0.982111	0.439744	0.865053	0.0168518	0.958888	0.0603705
0.998833	0.834859	0.982956	0.450114	0.866429	0.0174813	0.959723	0.0627295
0.998927	0.837254	0.98367	0.461657	0.867691	0.0182927	0.960558	0.0652758
0.998973	0.839559	0.984411	0.47352	0.869298	0.0191111	0.96188	0.068175
0.999018	0.84181	0.985448	0.486766	0.870909	0.0199858	0.962994	0.0710964
0.999083	0.844069	0.986445	0.500614	0.872564	0.0209311	0.964053	0.0743756
0.999135	0.846528	0.987271	0.515206	0.874459	0.0220195	0.965208	0.0783506
0.999204	0.848882	0.988172	0.52978	0.87642	0.0234112	0.966244	0.0828262
0.999265	0.851485	0.989431	0.544661	0.878433	0.0247949	0.967512	0.0880426
0.999311	0.854157	0.990551	0.560734	0.880895	0.0264873	0.96894	0.0943174
0.999368	0.856891	0.992085	0.577907	0.883495	0.0285167	0.970248	0.101435
0.99943	0.859691	0.992899	0.598183	0.8864	0.0307817	0.972163	0.109579
0.999485	0.862661	0.993751	0.618228	0.889532	0.0334923	0.973858	0.119986
0.999541	0.865912	0.994568	0.640106	0.89325	0.0371778	0.975844	0.132437
0.999609	0.869191	0.995234	0.663714	0.89702	0.0414557	0.978368	0.148076
0.99966	0.872784	0.996413	0.68977	0.901161	0.0472624	0.980695	0.169317
0.999721	0.877172	0.997417	0.716953	0.906566	0.0551213	0.983091	0.2005
0.999779	0.882337	0.998332	0.749127	0.914658	0.0672644	0.985273	0.250892
0.999845	0.889194	0.999109	0.78493	0.924085	0.0881521	0.988669	0.348079
0.999937	0.900651	0.999942	0.829795	0.940136	0.135005	0.994018	0.570888
1	1	1	1	1	1	1	1
