# Supplementary material for: A user-friendly tool for cloud-based whole slide image segmentation with examples from renal histopathology
Source: Commun Med (Lond). 2022 Aug 19;2:105. doi: 10.1038/s43856-022-00138-z (PMC9391340; doi:10.1038/s43856-022-00138-z)
Supplement: Supplementary file 8 — Supplemental Data 7 [file 43856_2022_138_MOESM8_ESM.xlsx]

## Sheet: Sheet1
List of features measured on each glomerulus.
Note that each segmented glomerulus is further computationally sub-compartmentalized for periodic acid-Schiff positive (PAS+) area, nuclei, and luminal white spaces, and the features are subsequently quantified from these sub-compartments using a method as discussed in our previous work (Ginley, B. et al. Computational segmentation and classification of diabetic glomerulosclerosis). In the list b…
Index	Feature Name	Type
1	Mean of red values in PAS+ regions	C
2	Mean of green values in PAS+ regions	C
3	Mean of blue values in PAS+ regions	C
4	Standard deviation of red values in PAS+ regions	C
5	Standard deviation of green values in PAS+ regions	C
6	Standard deviation of blue values in PAS+ regions	C
7	Mean of red values in luminal regions	C
8	Mean of green values in luminal regions	C
9	Mean of blue values in luminal regions	C
10	Standard deviation of red values in luminal regions	C
11	Standard deviation of green values in luminal regions	C
12	Standard deviation of blue values in luminal regions	C
13	Mean of red values in nuclear regions	C
14	Mean of green values in nuclear regions	C
15	Mean of blue values in nuclear regions	C
16	Standard deviation of red values in nuclear regions	C
17	Standard deviation of green values in nuclear regions	C
18	Standard deviation of blue values in nuclear regions	C
19	Mean distance of luminal object centroids from glomerular centroid	D
20	Mean of mean distances of luminal object centroids from glomerular boundary	D
21	Mean of maximum distances of luminal object centroids from glomerular boundary	D
22	Mean of minimum distances of luminal object centroids from glomerular boundary	D
23	Mean of mean distances of luminal object centroids from themselves	D
24	Mean of maximum distances of luminal object centroids from themselves	D
25	Mean of minimum distances of luminal object centroids from themselves	D
26	Mean distance of PAS+ object centroids from glomerular centroid	D
27	Mean of mean distances of PAS+ object centroids from glomerular boundary	D
28	Mean of maximum distances of PAS+ object centroids from glomerular boundary	D
29	Mean of minimum distances of PAS+ object centroids from glomerular boundary	D
30	Mean of mean distances of PAS+ object centroids from themselves	D
31	Mean of maximum distances of PAS+ object centroids from themselves	D
32	Mean of minimum distances of PAS+ object centroids from themselves	D
33	Mean distance of nuclear object centroids from glomerular centroid	D
34	Mean of mean distances of nuclear object centroids from glomerular boundary	D
35	Mean of maximum distances of nuclear object centroids from glomerular boundary	D
36	Mean of minimum distances of nuclear object centroids from glomerular boundary	D
37	Mean of mean distances of nuclear object centroids from themselves	D
38	Mean of maximum distances of nuclear object centroids from themselves	D
39	Mean of minimum distances of nuclear object centroids from themselves	D
40	Average luminal object solidity	M
41	Average PAS+ region contained in luminal object boundaries	M
42	Average nuclear region contained in luminal object boundaries	M
43	Sum total luminal objects' areas	M
44	Mean of luminal objects' areas	M
45	Median of luminal objects' areas	M
46	Average PAS+ object solidity	M
47	Average lumina region contained in PAS+ object boundaries	M
48	Average nuclear region contained in PAS+ object boundaries	M
49	Sum total PAS+ objects' areas	M
50	Mean of PAS+ objects' areas	M
51	Median of PAS+ objects' areas	M
52	Mean ratio of PAS+ pixels lying just outside nuclear perimeter to length of perimeter	M
53	Mean ratio of luminal pixels lying just outside nuclear perimeter to length of perimeter	M
54	Mean nuclear perimeter pixel count	M
55	Sum total nuclear area	M
56	Mean nuclear areas	M
57	Mode nuclear areas	M
58	Total glomerular area	M
59	Total PAS+ object number	M
60	Total luminal object number	M
61	Total nucleus number	M
62	Sum of PAS+ distance transform values 0µm < d ≤ 2.5µm	M
63	Sum of PAS+ distance transform values 2.5µm < d ≤ 5µm	M
64	Sum of PAS+ distance transform values 5µm < d ≤ 250µm	M
65	Maximum PAS+ distance transform value 2.5µm < d ≤ 5µm	M
66	Number of connected objects with PAS+ distance transform value 0µm < d ≤ 2.5µm	M
67	Number of connected objects with PAS+ distance transform value 2.5 µm < d ≤ 5µm	M
68	Mean of PAS+ distance transform values 0µm < d ≤ 2.5µm	M
69	Mean of PAS+ distance transform values 2.5µm < d ≤ 5µm	M
70	Median of PAS+ distance transform values 0µm < d ≤ 2.5µm	M
71	Median of PAS+ distance transform values 2.5µm < d ≤ 5µm	M
72	Mean area of objects with PAS+ distance transform value 0µm < d ≤ 2.5µm	M
73	Median area of objects with PAS+ distance transform value 0µm < d ≤ 2.5µm	M
74	Maximum area of objects with PAS+ distance transform value 0µm < d ≤ 2.5µm	M
75	Mean area of objects with PAS+ distance transform value 2.5µm < d ≤ 5µm	M
76	Median area of objects with PAS+ distance transform value 2.5µm < d ≤ 5µm	M
77	Count of pixels with PAS+ distance transform value 0.25µm < d ≤ 0.75µm	M
78	Count of pixels with PAS+ distance transform value 0.75µm < d ≤ 1.25µm	M
79	Count of pixels with PAS+ distance transform value 1.25µm < d ≤ 1.75µm	M
80	Count of pixels with PAS+ distance transform value 1.75µm < d ≤ 2.25µm	M
81	Count of pixels with PAS+ distance transform value 2.25µm < d ≤ 2.75µm	M
82	Count of pixels with PAS+ distance transform value 2.75µm < d ≤ 3.25µm	M
83	Count of pixels with PAS+ distance transform value 3.25µm < d ≤ 3.75µm	M
84	Count of pixels with PAS+ distance transform value 3.75µm < d ≤ 4.25µm	M
85	Count of pixels with PAS+ distance transform value 4.25µm < d ≤ 4.75µm	M
86	Count of pixels with PAS+ distance transform value 4.75µm < d ≤ 5.25µm	M
87	Count of pixels with PAS+ distance transform value 5.25µm < d ≤ 5.75µm	M
88	Count of pixels with PAS+ distance transform value 5.75µm < d ≤ 6.25µm	M
89	Count of pixels with PAS+ distance transform value 6.25µm < d ≤ 6.75µm	M
90	Count of pixels with PAS+ distance transform value 6.75µm < d ≤ 7.25µm	M
91	Count of pixels with PAS+ distance transform value 7.25µm < d ≤ 7.75µm	M
92	Count of pixels with PAS+ distance transform value 7.75µm < d ≤ 8.25µm	M
93	Count of pixels with PAS+ distance transform value 8.25µm < d ≤ 8.75µm	M
94	Count of pixels with PAS+ distance transform value 8.75µm < d ≤ 9.25µm	M
95	Count of pixels with PAS+ distance transform value 9.25µm < d ≤ 9.75µm	M
96	Count of pixels with PAS+ distance transform value 9.75µm < d ≤ 10.25µm	M
97	Count of pixels with PAS+ distance transform value 10.25µm < d ≤ 10.75µm	M
98	Count of pixels with PAS+ distance transform value 10.75µm < d ≤ 11.25µm	M
99	Count of pixels with PAS+ distance transform value 11.25µm < d ≤ 11.75µm	M
100	Count of pixels with PAS+ distance transform value 11.75µm < d ≤ 12.25µm	M
101	Count of pixels with PAS+ distance transform value 12.25µm < d ≤ 12.75µm	M
102	Count of pixels with PAS+ distance transform value 12.75µm < d ≤ 13.25µm	M
103	Count of pixels with PAS+ distance transform value 13.25µm < d ≤ 13.75µm	M
104	Count of pixels with PAS+ distance transform value 13.75µm < d ≤ 14.25µm	M
105	Count of pixels with PAS+ distance transform value 14.25µm < d ≤ 14.75µm	M
106	Count of pixels with PAS+ distance transform value 14.75µm < d ≤ 15.25µm	M
107	Count of pixels with PAS+ distance transform value 15.25µm < d ≤ 15.75µm	M
108	Count of pixels with PAS+ distance transform value 15.75µm < d ≤ 16.25µm	M
109	Count of pixels with PAS+ distance transform value 16.25µm < d ≤ 16.75µm	M
110	Count of pixels with PAS+ distance transform value 16.75µm < d ≤ 17.25µm	M
111	Count of pixels with PAS+ distance transform value 17.25µm < d ≤ 17.75µm	M
112	Count of pixels with PAS+ distance transform value 17.75µm < d ≤ 18.25µm	M
113	Count of pixels with PAS+ distance transform value 18.25µm < d ≤ 18.75µm	M
114	Count of pixels with PAS+ distance transform value 18.75µm < d ≤ 19.25µm	M
115	Count of pixels with PAS+ distance transform value 19.25µm < d ≤ 19.75µm	M
116	Count of pixels with PAS+ distance transform value 19.75µm < d ≤ 500µm	M
117	Count of pixels with luminal distance transform value 0.25µm < d ≤ 0.5µm	M
118	Count of pixels with luminal distance transform value 0.5µm < d ≤ 0.75µm	M
119	Count of pixels with luminal distance transform value 0.75µm < d ≤ 1µm	M
120	Count of pixels with luminal distance transform value 1µm < d ≤ 1.25µm	M
121	Count of pixels with luminal distance transform value 1.25µm < d ≤ 1.5µm	M
122	Count of pixels with luminal distance transform value 1.5µm < d ≤ 1.75µm	M
123	Count of pixels with luminal distance transform value 1.75µm < d ≤ 2µm	M
124	Count of pixels with luminal distance transform value 2µm < d ≤ 2.25µm	M
125	Count of pixels with luminal distance transform value 2.25µm < d ≤ 2.5µm	M
126	Count of pixels with luminal distance transform value 2.5µm < d ≤ 2.75µm	M
127	Count of pixels with luminal distance transform value 2.75µm < d ≤ 3µm	M
128	Count of pixels with luminal distance transform value 3µm < d ≤ 3.25µm	M
129	Count of pixels with luminal distance transform value 3.25µm < d ≤ 3.5µm	M
130	Count of pixels with luminal distance transform value 3.5µm < d ≤ 3.75µm	M
131	Count of pixels with luminal distance transform value 3.75µm < d ≤ 4µm	M
132	Count of pixels with luminal distance transform value 4µm < d ≤ 4.25µm	M
133	Count of pixels with luminal distance transform value 4.25µm < d ≤ 4.5µm	M
134	Count of pixels with luminal distance transform value 4.5µm < d ≤ 4.75µm	M
135	Count of pixels with luminal distance transform value 4.75µm < d ≤ 5µm	M
136	Count of pixels with luminal distance transform value 5µm < d ≤ 5.25µm	M
137	Count of pixels with luminal distance transform value 5.25µm < d ≤ 5.5µm	M
138	Count of pixels with luminal distance transform value 5.5µm < d ≤ 5.75µm	M
139	Count of pixels with luminal distance transform value 5.75µm < d ≤ 6µm	M
140	Count of pixels with luminal distance transform value 6µm < d ≤ 6.25µm	M
141	Count of pixels with luminal distance transform value 6.25µm < d ≤ 6.5µm	M
142	Count of pixels with luminal distance transform value 6.5µm < d ≤ 6.75µm	M
143	Count of pixels with luminal distance transform value 6.75µm < d ≤ 7µm	M
144	Count of pixels with luminal distance transform value 7µm < d ≤ 7.25µm	M
145	Count of pixels with luminal distance transform value 7.25µm < d ≤ 7.5µm	M
146	Count of pixels with luminal distance transform value 7.5µm < d ≤ 7.75µm	M
147	Count of pixels with luminal distance transform value 7.75µm < d ≤ 8µm	M
148	Count of pixels with luminal distance transform value 8µm < d ≤ 8.25µm	M
149	Count of pixels with luminal distance transform value 8.25µm < d ≤ 8.5µm	M
150	Count of pixels with luminal distance transform value 8.5µm < d ≤ 8.75µm	M
151	Count of pixels with luminal distance transform value 8.75µm < d ≤ 9µm	M
152	Count of pixels with luminal distance transform value 9µm < d ≤ 9.25µm	M
153	Count of pixels with luminal distance transform value 9.25µm < d ≤ 9.5µm	M
154	Count of pixels with luminal distance transform value 9.5µm < d ≤ 9.75µm	M
155	Count of pixels with luminal distance transform value 9.75µm < d ≤ 10µm	M
156	Count of pixels with luminal distance transform value 10µm < d ≤ 10.25µm	M
157	Count of pixels with luminal distance transform value 10.25µm < d ≤ 10.5µm	M
158	Count of pixels with luminal distance transform value 10.5µm < d ≤ 10.75µm	M
159	Count of pixels with luminal distance transform value 10.75µm < d ≤ 11µm	M
160	Count of pixels with luminal distance transform value 11µm < d ≤ 11.25µm	M
161	Count of pixels with luminal distance transform value 11.25µm < d ≤ 11.5µm	M
162	Count of pixels with luminal distance transform value 11.5µm < d ≤ 11.75µm	M
163	Count of pixels with luminal distance transform value 11.75µm < d ≤ 12µm	M
164	Count of pixels with luminal distance transform value 12µm < d ≤ 12.25µm	M
165	Count of pixels with luminal distance transform value 12.25µm < d ≤ 12.5µm	M
166	Count of pixels with luminal distance transform value 12.5µm < d ≤ 12.75µm	M
167	Count of pixels with luminal distance transform value 12.75µm < d ≤ 13µm	M
168	Count of pixels with luminal distance transform value 13µm < d ≤ 13.25µm	M
169	Count of pixels with luminal distance transform value 13.25µm < d ≤ 13.5µm	M
170	Count of pixels with luminal distance transform value 13.5µm < d ≤ 13.75µm	M
171	Count of pixels with luminal distance transform value 13.75µm < d ≤ 14µm	M
172	Count of pixels with luminal distance transform value 14µm < d ≤ 14.25µm	M
173	Count of pixels with luminal distance transform value 14.25µm < d ≤ 14.5µm	M
174	Count of pixels with luminal distance transform value 14.5µm < d ≤ 14.75µm	M
175	Count of pixels with luminal distance transform value 14.75µm < d ≤ 15µm	M
176	Count of pixels with luminal distance transform value 15µm < d ≤ 500µm	M
177	Count of pixels with nuclear distance transform value 0.25µm < d ≤ 0.5µm	M
178	Count of pixels with nuclear distance transform value 0.5µm < d ≤ 0.75µm	M
179	Count of pixels with nuclear distance transform value 0.75µm < d ≤ 1µm	M
180	Count of pixels with nuclear distance transform value 1µm < d ≤ 1.25µm	M
181	Count of pixels with nuclear distance transform value 1.25µm < d ≤ 1.5µm	M
182	Count of pixels with nuclear distance transform value 1.5µm < d ≤ 1.75µm	M
183	Count of pixels with nuclear distance transform value 1.75µm < d ≤ 2µm	M
184	Count of pixels with nuclear distance transform value 2µm < d ≤ 2.25µm	M
185	Count of pixels with nuclear distance transform value 2.25µm < d ≤ 2.5µm	M
186	Count of pixels with nuclear distance transform value 2.5µm < d ≤ 2.75µm	M
187	Count of pixels with nuclear distance transform value 2.75µm < d ≤ 3µm	M
188	Count of pixels with nuclear distance transform value 3µm < d ≤ 3.25µm	M
189	Count of pixels with nuclear distance transform value 3.25µm < d ≤ 3.5µm	M
190	Count of pixels with nuclear distance transform value 3.5µm < d ≤ 3.75µm	M
191	Count of pixels with nuclear distance transform value 3.75µm < d ≤ 4µm	M
192	Count of pixels with nuclear distance transform value 4µm < d ≤ 4.25µm	M
193	Count of pixels with nuclear distance transform value 4.25µm < d ≤ 4.5µm	M
194	Count of pixels with nuclear distance transform value 4.5µm < d ≤ 4.75µm	M
195	Count of pixels with nuclear distance transform value 4.75µm < d ≤ 5µm	M
196	Count of pixels with nuclear distance transform value 5µm < d ≤ 500µm	M
197	Count of pixels with glomerular distance transform value 0.5µm < d ≤ 6.75µm	M
198	Count of pixels with glomerular distance transform value 6.75µm < d ≤ 13µm	M
199	Count of pixels with glomerular distance transform value 13µm < d ≤ 19.25µm	M
200	Count of pixels with glomerular distance transform value 19.25µm < d ≤ 25.5µm	M
201	Count of pixels with glomerular distance transform value 25.5µm < d ≤ 31.75µm	M
202	Count of pixels with glomerular distance transform value 31.75µm < d ≤ 38µm	M
203	Count of pixels with glomerular distance transform value 38µm < d ≤ 44.25µm	M
204	Count of pixels with glomerular distance transform value 44.25µm < d ≤ 50.5µm	M
205	Count of pixels with glomerular distance transform value 50.5µm < d ≤ 56.75µm	M
206	Count of pixels with glomerular distance transform value 56.75µm < d ≤ 63µm	M
207	Count of pixels with glomerular distance transform value 63µm < d ≤ 69.25µm	M
208	Count of pixels with glomerular distance transform value 69.25µm < d ≤ 75.5µm	M
209	Count of pixels with glomerular distance transform value 75.5µm < d ≤ 81.75µm	M
210	Count of pixels with glomerular distance transform value 81.75µm < d ≤ 88µm	M
211	Count of pixels with glomerular distance transform value 88µm < d ≤ 94.25µm	M
212	Count of pixels with glomerular distance transform value 94.25µm < d ≤ 100.5µm	M
213	Count of pixels with glomerular distance transform value 100.5µm < d ≤ 106.75µm	M
214	Count of pixels with glomerular distance transform value 106.75µm < d ≤ 113µm	M
215	Count of pixels with glomerular distance transform value 113µm < d ≤ 119.25µm	M
216	Count of pixels with glomerular distance transform value 119.25µm < d ≤ 125.5µm	M
217	Count of pixels with glomerular distance transform value 125.5µm < d ≤ 131.75µm	M
218	Count of pixels with glomerular distance transform value 131.75µm < d ≤ 138µm	M
219	Count of pixels with glomerular distance transform value 138µm < d ≤ 144.25µm	M
220	Count of pixels with glomerular distance transform value 144.25µm < d ≤ 5000µm	M
221	Number nuclear pixels contained radius 0µm < R ≤ 25µm	M
222	Number nuclear pixels contained radius 25µm < R ≤ 50µm	M
223	Number nuclear pixels contained radius 50µm < R ≤ 75µm	M
224	Number nuclear pixels contained radius 75µm < R ≤ 100µm	M
225	Number nuclear pixels contained radius 100µm < R ≤ 125µm	M
226	Number nuclear pixels contained radius 125µm < R ≤ 150µm	M
227	Number nuclear pixels contained radius 150µm < R ≤ 175µm	M
228	Number nuclear pixels contained radius 175µm < R ≤ 200µm	M
229	Number nuclear pixels contained radius 200µm < R ≤ 225µm	M
230	Number nuclear pixels contained radius 225µm < R ≤ 250µm	M
231	Number nuclear pixels contained radius 250µm < R ≤ 325µm	M
232	Number luminal pixels contained radius 0µm < R ≤ 25µm	M
233	Number luminal pixels contained radius 25µm < R ≤ 50µm	M
234	Number luminal pixels contained radius 50µm < R ≤ 75µm	M
235	Number luminal pixels contained radius 75µm < R ≤ 100µm	M
236	Number luminal pixels contained radius 100µm < R ≤ 125µm	M
237	Number luminal pixels contained radius 125µm < R ≤ 150µm	M
238	Number luminal pixels contained radius 150µm < R ≤ 175µm	M
239	Number luminal pixels contained radius 175µm < R ≤ 200µm	M
240	Number luminal pixels contained radius 200µm < R ≤ 225µm	M
241	Number luminal pixels contained radius 225µm < R ≤ 250µm	M
242	Number luminal pixels contained radius 250µm < R ≤ 325µm	M
243	Number PAS+ pixels contained radius 0µm < R ≤ 25µm	M
244	Number PAS+ pixels contained radius 25µm < R ≤ 50µm	M
245	Number PAS+ pixels contained radius 50µm < R ≤ 75µm	M
246	Number PAS+ pixels contained radius 75µm < R ≤ 100µm	M
247	Number PAS+ pixels contained radius 100µm < R ≤ 125µm	M
248	Number PAS+ pixels contained radius 125µm < R ≤ 150µm	M
249	Number PAS+ pixels contained radius 150µm < R ≤ 175µm	M
250	Number PAS+ pixels contained radius 175µm < R ≤ 200µm	M
251	Number PAS+ pixels contained radius 200µm < R ≤ 225µm	M
252	Number PAS+ pixels contained radius 225µm < R ≤ 250µm	M
253	Number PAS+ pixels contained radius 250µm < R ≤ 325µm	M
254	Number nuclear pixels contained between theta -180 < R ≤ -162	M
255	Number nuclear pixels contained between theta -162 < R ≤ -144	M
256	Number nuclear pixels contained between theta -144 < R ≤ -126	M
257	Number nuclear pixels contained between theta -126 < R ≤ -108	M
258	Number nuclear pixels contained between theta -108 < R ≤ -90	M
259	Number nuclear pixels contained between theta -90 < R ≤ -72	M
260	Number nuclear pixels contained between theta -72 < R ≤ -54	M
261	Number nuclear pixels contained between theta -54 < R ≤ -36	M
262	Number nuclear pixels contained between theta -36 < R ≤ -18	M
263	Number nuclear pixels contained between theta -18 < R ≤ 0	M
264	Number nuclear pixels contained between theta 0 < R ≤ 18	M
265	Number nuclear pixels contained between theta 18 < R ≤ 36	M
266	Number nuclear pixels contained between theta 36 < R ≤ 54	M
267	Number nuclear pixels contained between theta 54 < R ≤ 72	M
268	Number nuclear pixels contained between theta 72 < R ≤ 90	M
269	Number nuclear pixels contained between theta 90 < R ≤ 108	M
270	Number nuclear pixels contained between theta 108 < R ≤ 126	M
271	Number nuclear pixels contained between theta 126 < R ≤ 144	M
272	Number nuclear pixels contained between theta 144 < R ≤ 162	M
273	Number nuclear pixels contained between theta 162 < R ≤ 180	M
274	0.1 quantile of nuclear pixels from the boundary line	M
275	0.2 quantile of nuclear pixels from the boundary line	M
276	0.3 quantile of nuclear pixels from the boundary line	M
277	0.4 quantile of nuclear pixels from the boundary line	M
278	0.5 quantile of nuclear pixels from the boundary line	M
279	0.6 quantile of nuclear pixels from the boundary line	M
280	0.7 quantile of nuclear pixels from the boundary line	M
281	0.8 quantile of nuclear pixels from the boundary line	M
282	0.9 quantile of nuclear pixels from the boundary line	M
283	1 quantile of nuclear pixels from the boundary line	M
284	0.1 quantile of luminal pixels from the boundary line	M
285	0.2 quantile of luminal pixels from the boundary line	M
286	0.3 quantile of luminal pixels from the boundary line	M
287	0.4 quantile of luminal pixels from the boundary line	M
288	0.5 quantile of luminal pixels from the boundary line	M
289	0.6 quantile of luminal pixels from the boundary line	M
290	0.7 quantile of luminal pixels from the boundary line	M
291	0.8 quantile of luminal pixels from the boundary line	M
292	0.9 quantile of luminal pixels from the boundary line	M
293	1 quantile of luminal pixels from the boundary line	M
294	0.1 quantile of mesangial pixels from the boundary line	M
295	0.2 quantile of mesangial pixels from the boundary line	M
296	0.3 quantile of mesangial pixels from the boundary line	M
297	0.4 quantile of mesangial pixels from the boundary line	M
298	0.5 quantile of mesangial pixels from the boundary line	M
299	0.6 quantile of mesangial pixels from the boundary line	M
300	0.7 quantile of mesangial pixels from the boundary line	M
301	0.8 quantile of mesangial pixels from the boundary line	M
302	0.9 quantile of mesangial pixels from the boundary line	M
303	1 quantile of mesangial pixels from the boundary line	M
304	Luminal textural contrast	T
305	Luminal textural correlation	T
306	Luminal textural energy	T
307	Luminal textural homogeneity	T
308	PAS+ textural contrast	T
309	PAS+ textural correlation	T
310	PAS+ textural energy	T
311	PAS+ textural homogeneity	T
312	Nuclear textural contrast	T
313	Nuclear textural correlation	T
314	Nuclear textural energy	T
315	Nuclear textural homogeneity	T
