# Supplementary material for: A user-friendly tool for cloud-based whole slide image segmentation with examples from renal histopathology
Source: Commun Med (Lond). 2022 Aug 19;2:105. doi: 10.1038/s43856-022-00138-z (PMC9391340; doi:10.1038/s43856-022-00138-z)
Supplement: Supplementary file 9 — Supplemental Data 8 [file 43856_2022_138_MOESM9_ESM.xlsx]

## Sheet: Sheet1
MEMBERS OF KIDNEY PRECISION MEDICINE PROJECT (KPMP)
Name	KPMP Site
Richard Knight	American Association for Kidney Patients, Tampa, USA
Stewart H. Lecker	Beth Israel Deaconess, Boston, USA
Isaac Stillman	Beth Israel Deaconess, Boston, USA
Steve Bogen	Boston Cell Standards, Boston, USA
Afolarin A. Amodu	Boston Medical Center, Boston, USA
Titlayo Ilori	Boston Medical Center, Boston, USA
Insa Schmidt	Boston Medical Center, Boston, USA
Shana Maikhor	Boston Medical Center, Boston, USA
Laurence H. Beck	Boston University, Boston, USA
Ashish Verma	Boston University, Boston, USA
Joel M. Henderson	Boston University, Boston, USA
Ingrid Onul	Boston University, Boston, USA
Sushrut Waikar	Brigham & Women's Hospital, Boston, USA
Gearoid M. McMahon	Brigham & Women's Hospital, Boston, USA
Astrid Weins	Brigham & Women's Hospital, Boston, USA
Mia R. Colona	Brigham & Women's Hospital, Boston, USA
M. Todd Valerius	Brigham & Women's Hospital, Boston, USA
Nir Hacohen	Broad Institute, Boston, USA
Paul J. Hoover	Broad Institute, Boston, USA
Anna Greka	Broad Institute, Boston, USA
Jamie L. Marshall	Broad Institute, Boston, USA
Mark Aulisio	Case Western Reserve University, Cleveland, USA
Yijiang M. Chen	Case Western Reserve University, Cleveland, USA
Andrew Janowczyk	Case Western Reserve University, Cleveland, USA
Catherine Jayapandian	Case Western Reserve University, Cleveland, USA
Vidya S. Viswanathan	Case Western Reserve University, Cleveland, USA
William S. Bush	Case Western Reserve University, Cleveland, USA
Dana C. Crawford	Case Western Reserve University, Cleveland, USA
Anant Madabhushi	Case Western Reserve University, Cleveland, USA
John O'toole	Cleveland Clinic, Cleveland, USA
Emilio Poggio	Cleveland Clinic, Cleveland, USA
John Sedor	Cleveland Clinic, Cleveland, USA
Leslie Cooperman	Cleveland Clinic, Cleveland, USA
Stacey Jolly	Cleveland Clinic, Cleveland, USA
Leal Herlitz	Cleveland Clinic, Cleveland, USA
Jane Nguyen	Cleveland Clinic, Cleveland, USA
Agustin Gonzalez-Vicente	Cleveland Clinic, Cleveland, USA
Ellen Palmer	Cleveland Clinic, Cleveland, USA
Dianna Sendrey	Cleveland Clinic, Cleveland, USA
Jonathan Taliercio	Cleveland Clinic, Cleveland, USA
Lakeshia Bush	Cleveland Clinic, Cleveland, USA
Kassandra Spates-Harden	Cleveland Clinic, Cleveland, USA
Carissa Vinovskis	Colorado Children's Hospital, Aurora, USA
Petter M. Bjornstad	Colorado Children's Hospital, Aurora, USA
Laura Pyle	Colorado Children's Hospital, Aurora, USA
Paul Appelbaum	Columbia University, New York, USA
Jonathan M. Barasch	Columbia University, New York, USA
Andrew S. Bomback	Columbia University, New York, USA
Vivette D. D'Agati	Columbia University, New York, USA
Krzysztof Kiryluk	Columbia University, New York, USA
Karla Mehl	Columbia University, New York, USA
Pietro A. Canetta	Columbia University, New York, USA
Ning Shang	Columbia University, New York, USA
Olivia Balderes	Columbia University, New York, USA
Satoru Kudose	Columbia University, New York, USA
Theodore Alexandrov	European Molecular Biology Laboratory, Heidelberg, Germany
Helmut Rennke	Harvard University, Boston, USA
Tarek M. El-Achkar	Indiana University, Bloomington, USA
Yinghua Cheng	Indiana University, Bloomington, USA
Pierre C. Dagher	Indiana University, Bloomington, USA
Michael T. Eadon	Indiana University, Bloomington, USA
Kenneth W. Dunn	Indiana University, Bloomington, USA
Katherine J. Kelly	Indiana University, Bloomington, USA
Timothy A. Sutton	Indiana University, Bloomington, USA
Daria Barwinska	Indiana University, Bloomington, USA
Michael J. Ferkowicz	Indiana University, Bloomington, USA
Seth Winfree	Indiana University, Bloomington, USA
Sharon Bledsoe	Indiana University, Bloomington, USA
Marcelino Rivera	Indiana University, Bloomington, USA
James C. Williams, Jr.	Indiana University, Bloomington, USA
Ricardo Melo Ferreira	Indiana University, Bloomington, USA
Katy Borner	Indiana University, Bloomington, USA
Andreas Bueckle	Indiana University, Bloomington, USA
Bruce W. Herr	Indiana University, Bloomington, USA
Ellen M. Quardokus	Indiana University, Bloomington, USA
Elizabeth Record	Indiana University, Bloomington, USA
Jing Su	Indiana University, Bloomington, USA
Debora Gisch	Indiana University, Bloomington, USA
Stephanie Wofford	Indiana University, Bloomington, USA
Yashvardhan Jain	Indiana University, Bloomington, USA
Chirag R. Parikh	Johns Hopkins University, Baltimore, USA
Celia P. Corona-Villalobos	Johns Hopkins University, Baltimore, USA
Steven Menez	Johns Hopkins University, Baltimore, USA
Yumeng Wen	Johns Hopkins University, Baltimore, USA
Camille Johansen	Joslin Diabetes Center, Boston, USA
Sylvia E. Rosas	Joslin Diabetes Center, Boston, USA
Neil Roy	Joslin Diabetes Center, Boston, USA
Mark Williams	Joslin Diabetes Center, Boston, USA
Jennifer Sun	Joslin Diabetes Center, Boston, USA
Joseph Ardayfio	KPMP Patient Partner, Seattle, USA
Jack Bebiak	KPMP Patient Partner, Seattle, USA
Keith Brown	KPMP Patient Partner, Seattle, USA
Catherine E. Campbell	KPMP Patient Partner, Seattle, USA
John Saul	KPMP Patient Partner, Seattle, USA
Anna Shpigel	KPMP Patient Partner, Seattle, USA
Christy Stutzke	KPMP Patient Partner, Seattle, USA
Robert Koewler	KPMP Patient Partner, Seattle, USA
Taneisha Campbell	KPMP Patient Partner, Seattle, USA
Lynda Hayashi	KPMP Patient Partner, Seattle, USA
Nichole Jefferson	KPMP Patient Partner, Seattle, USA
Glenda V. Roberts	KPMP Patient Partner, Seattle, USA
Roy Pinkeney	KPMP Patient Partner, Seattle, USA
Evren U. Azeloglu	Mount Sinai, New York, USA
Cijang He	Mount Sinai, New York, USA
Ravi Iyengar	Mount Sinai, New York, USA
Jens Hansen	Mount Sinai, New York, USA
Yuguang Xiong	Mount Sinai, New York, USA
Pottumarthi Prasad	Northshore University, Evanston, USA
Anand Srivastava	Northwestern University, Chicago, USA
Brad Rovin	Ohio State University, Columbus, USA
Samir Parikh	Ohio State University, Columbus, USA
John P. Shapiro	Ohio State University, Columbus, USA
Sethu M. Madhavan	Ohio State University, Columbus, USA
Christopher R. Anderton	Pacific Northwest National Laboratories, Seattle, USA
Ljiljana Pasa-Tolic	Pacific Northwest National Laboratories, Seattle, USA
Dusan Velickovic	Pacific Northwest National Laboratories, Seattle, USA
Jessica Lukowski	Pacific Northwest National Laboratories, Seattle, USA
George (Holt) Oliver	Parkland Hospital, Dallas, USA
Olga Troyanskaya	Princeton University, New Jersey, USA
Rachel Sealfon	Princeton University, New Jersey, USA
Aaron Wong	Princeton University, New Jersey, USA
Katherine R. Tuttle	Providence Health, Portland, USA
Ari Pollack	Seattle Children's Hospital, Seattle, USA
Yury Goltsev	Stanford University, Stanford, USA
Kun Zhang	University of California, San Diego, USA
Blue B. Lake	University of California, San Diego, USA
Zoltan G. Laszik	University of California, San Francisco, USA
Garry Nolan	University of California, San Francisco, USA
Patrick Boada	University of California, San Francisco, USA
Minnie Sarwal	University of California, San Francisco, USA
Kavya Anjani	University of California, San Francisco, USA
Tara Sigdel	University of California, San Francisco, USA
Tariq Mukatash	University of California, San Francisco, USA
Paul J. Lee	University of Cincinnati, Cincinnati, USA
Rita R. Alloway	University of Cincinnati, Cincinnati, USA
E. Steve Woodle	University of Cincinnati, Cincinnati, USA
Ashley R. Burg	University of Cincinnati, Cincinnati, USA
Adele Rike	University of Cincinnati, Cincinnati, USA
Tiffany Shi	University of Cincinnati, Cincinnati, USA
Heather Ascani	University of Michigan, Michigan, USA
Ulysses GJ. Balis	University of Michigan, Michigan, USA
Jeffrey B. Hodgin	University of Michigan, Michigan, USA
Matthias Kretzler	University of Michigan, Michigan, USA
Chrysta Lienczewski	University of Michigan, Michigan, USA
Laura H. Mariani	University of Michigan, Michigan, USA
Rajasree Menon	University of Michigan, Michigan, USA
Becky Steck	University of Michigan, Michigan, USA
Yougqun He	University of Michigan, Michigan, USA
Edgar Otto	University of Michigan, Michigan, USA
Jennifer Schaub	University of Michigan, Michigan, USA
Victoria M. Blanc	University of Michigan, Michigan, USA
Sean Eddy	University of Michigan, Michigan, USA
Ninive C. Conser	University of Michigan, Michigan, USA
Jinghui Luo	University of Michigan, Michigan, USA
Renee Frey	University of Michigan, Michigan, USA
Paul M. Palevsky	University of Pittsburgh, Pittsburgh, USA
Matthew Rosengart	University of Pittsburgh, Pittsburgh, USA
John A. Kellum	University of Pittsburgh, Pittsburgh, USA
Daniel E. Hall	University of Pittsburgh, Pittsburgh, USA
Parmjeet Randhawa	University of Pittsburgh, Pittsburgh, USA
Mitchell Tublin	University of Pittsburgh, Pittsburgh, USA
Raghavan Murugan	University of Pittsburgh, Pittsburgh, USA
Michele M. Elder	University of Pittsburgh, Pittsburgh, USA
James Winters	University of Pittsburgh, Pittsburgh, USA
Tina Vita	University of Pittsburgh, Pittsburgh, USA
Filitsa Bender	University of Pittsburgh, Pittsburgh, USA
Roderick Tan	University of Pittsburgh, Pittsburgh, USA
Matthew Gilliam	University of Pittsburgh, Pittsburgh, USA
Kristina N. Blank	University of Washington, Seattle, USA
Jonas Carson	University of Washington, Seattle, USA
Ian H. De Boer	University of Washington, Seattle, USA
Ashveena L. Dighe	University of Washington, Seattle, USA
Jonathan Himmelfarb	University of Washington, Seattle, USA
Sean D. Mooney	University of Washington, Seattle, USA
Stuart Shankland	University of Washington, Seattle, USA
Kayleen Williams	University of Washington, Seattle, USA
Christopher Park	University of Washington, Seattle, USA
Frederick Dowd	University of Washington, Seattle, USA
Robyn L. McClelland	University of Washington, Seattle, USA
Stephen Daniel	University of Washington, Seattle, USA
Andrew N. Hoofnagle	University of Washington, Seattle, USA
Adam Wilcox	University of Washington, Seattle, USA
Stephanie M. Grewenow	University of Washington, Seattle, USA
Ashley Berglund	University of Washington, Seattle, USA
Christine Limonte	University of Washington, Seattle, USA
Kasra Rezaei	University of Washington, Seattle, USA
Ruikang Wang	University of Washington, Seattle, USA
Jamie Snyder	University of Washington, Seattle, USA
Brooke Berry	University of Washington, Seattle, USA
Yunbi Nam	University of Washington, Seattle, USA
Natalya Sarkisova	University of Washington, Seattle, USA
Shweta Bansal	University of Texas Health San Antonio, San Antonio, USA
Kumar Sharma	University of Texas Health San Antonio, San Antonio, USA
Manjeri Venkatachalam	University of Texas Health San Antonio, San Antonio, USA
Guanshi Zhang	University of Texas Health San Antonio, San Antonio, USA
Annapurna Pamreddy	University of Texas Health San Antonio, San Antonio, USA
Hongping Ye	University of Texas Health San Antonio, San Antonio, USA
Richard Montellano	University of Texas Health San Antonio, San Antonio, USA
Robert D. Toto	University of Texas Southwestern, Dallas, USA
Miguel Vazquez	University of Texas Southwestern, Dallas, USA
Simon C. Lee	University of Texas Southwestern, Dallas, USA
R. Tyler Miller	University of Texas Southwestern, Dallas, USA
Orson W. Moe	University of Texas Southwestern, Dallas, USA
Jose Torrealba	University of Texas Southwestern, Dallas, USA
Nancy Wang	University of Texas Southwestern, Dallas, USA
Asra Kermani	University of Texas Southwestern, Dallas, USA
Kamalanathan Sambandam	University of Texas Southwestern, Dallas, USA
Harold Park	University of Texas Southwestern, Dallas, USA
S. Susan Hedayati	University of Texas Southwestern, Dallas, USA
Christopher Y. Lu	University of Texas Southwestern, Dallas, USA
Natasha Wen	University of Texas Southwestern, Dallas, USA
Jiten Patel	University of Texas Southwestern, Dallas, USA
Anil Pillai	University of Texas Southwestern, Dallas, USA
Dianbo Zhang	University of Texas Southwestern, Dallas, USA
Mujeeb Basit	University of Texas Southwestern, Dallas, USA
Allen H. Hendricks	University of Texas Southwestern, Dallas, USA
Richard M. Caprioli	Vanderbilt University, Nashville, USA
Nathan Patterson	Vanderbilt University, Nashville, USA
Kavya Sharman	Vanderbilt University, Nashville, USA
Jeffrey M. Spraggins	Vanderbilt University, Nashville, USA
Raf Van de Plas	Vanderbilt University, Nashville, USA
Anitha Vijayan	Washington University, St. Louis, USA
Joseph P. Gaut	Washington University, St. Louis, USA
Jeanine Basta	Washington University, St. Louis, USA
Sabine M. Diettman	Washington University, St. Louis, USA
Michael I. Rauchman	Washington University, St. Louis, USA
Dennis Moledina	Yale University, New Haven, USA
Francis P. Wilson	Yale University, New Haven, USA
Ugochukwu Ugwuowo	Yale University, New Haven, USA
Tanima Arora	Yale University, New Haven, USA
Melissa M. Shaw	Yale University, New Haven, USA
Lloyd G. Cantley	Yale University, New Haven, USA
Vijaykumar R. Kakade	Yale University, New Haven, USA
Angela Victoria-Castro	Yale University, New Haven, USA
